# Supplementary material for: Quantitative Trait Locus (QTL) meta-analysis and comparative genomics for candidate gene prediction in perennial ryegrass (Lolium perenne L.)
Source: BMC Genet. 2012 Nov 8;13:101. doi: 10.1186/1471-2156-13-101 (PMC3532372; doi:10.1186/1471-2156-13-101)
Supplement: Additional file 1 — Summary information on QTLs identified through use of perennial ryegrass-based genetic mapping populations. QTLs are designated according to the following nomenclature: trait/date/condition abbreviation_experiment replication number/location_genetic map/population name_LG location_QTL identity (e.g. a or b) for the purpose of locus discrimination, as needed. For analysis type, IM, SIM, CIM, MQM and SMR stand for interval mapping, simple interval mapping, composite interval mapping, multiple QTL mapping and single-marker regression. When multiple parameters (e.g. SIM and CIM) are used for QTL detection, only QTLs identified with the representative parameter are shown. For population type, 1-way, 2-way and F2 stand for one-way pseudo-testcross population, two-way pseudo-testcross population and F2 genetic mapping population types. [file 1471-2156-13-101-S1.xls]

## Sheet: Supplementary Table S1
		Additional File 1
No.	Reference	QTL UI	Trait class	Trait description	Trait sub-class	LG	Closest marker	Functinal markers	Max LOD	Vp (%)	Analysis type	Population type
1	Barre et al. 2009	qHeading00_FC61_5	Physiological trait	Heading date	Heading date	5	AGGCTC309	nph1 (AF033097)	5.57	11.6	CIM	2-way
2	Barre et al. 2009	qHeading00_FC61_7	Physiological trait	Heading date	Heading date	7	AGCCAA90		2.91	7.3	CIM	2-way
3	Barre et al. 2009	qHeading00_FL42_1	Physiological trait	Heading date	Heading date	1	ACCCTA168		4.83	12	CIM	2-way
4	Barre et al. 2009	qHeading00_FL42_2	Physiological trait	Heading date	Heading date	2	M4-136	syn377-1 (AL954825)	4.4	9.6	CIM	2-way
5	Barre et al. 2009	qHeading00_FL42_3_a	Physiological trait	Heading date	Heading date	3	AGCCAA298		4.44	14.6	CIM	2-way
6	Barre et al. 2009	qHeading00_FL42_3_b	Physiological trait	Heading date	Heading date	3	LPSSRH01A10		3.16	6.8	CIM	2-way
7	Barre et al. 2009	qHeading00_FL42_4	Physiological trait	Heading date	Heading date	4	ACTCAT380	syn3806-1 (AC096688)	3.91	10.4	CIM	2-way
8	Barre et al. 2009	qHeading00_FL42_5	Physiological trait	Heading date	Heading date	5	ACGCAA148	syn20738-1 (AL831803)	6.69	19	CIM	2-way
9	Barre et al. 2009	qLaminaOct99_FC61_2	Morphological trait	Lamina length	Leaf/pseudostem	2	Lpssr112		8.6	18.3	CIM	2-way
10	Barre et al. 2009	qLaminaOct99_FC61_6	Morphological trait	Lamina length	Leaf/pseudostem	6	SER		5.78	11.9	CIM	2-way
11	Barre et al. 2009	qLaminaOct99_FC61_7	Morphological trait	Lamina length	Leaf/pseudostem	7	AAGCAC280		3.27	9.4	CIM	2-way
12	Barre et al. 2009	qLaminaOct99_FL42_2	Morphological trait	Lamina length	Leaf/pseudostem	2	K16.1600		4.02	7.7	CIM	2-way
13	Barre et al. 2009	qLaminaApr00_FC61_2	Morphological trait	Lamina length	Leaf/pseudostem	2	ACCCAA310	syn340-1 (AP004570)	2.7	8.6	CIM	2-way
14	Barre et al. 2009	qLaminaApr00_FC61_4	Morphological trait	Lamina length	Leaf/pseudostem	4	ACTCAT360		4.2	9.1	CIM	2-way
15	Barre et al. 2009	qLaminaApr00_FC61_7	Morphological trait	Lamina length	Leaf/pseudostem	7	Lpssr066		7.57	15.6	CIM	2-way
16	Barre et al. 2009	qLaminaApr00_FL42_1	Morphological trait	Lamina length	Leaf/pseudostem	1	ACCCTA168		4.59	7.8	CIM	2-way
17	Barre et al. 2009	qH080300_FC61_1	Morphological trait	Plant height	Plant height/type	1	B1B6		2.95	8.8	CIM	2-way
18	Barre et al. 2009	qH080300_FC61_2	Morphological trait	Plant height	Plant height/type	2	ACCCAA310	syn340-1 (AP004570)	6.22	17.8	CIM	2-way
19	Barre et al. 2009	qH080300_FC61_4	Morphological trait	Plant height	Plant height/type	4	ACCCAT132		4.29	12.5	CIM	2-way
20	Barre et al. 2009	qH080300_FC61_7	Morphological trait	Plant height	Plant height/type	7	Lpssr017		8.97	21.3	CIM	2-way
21	Barre et al. 2009	qH140400_FC61_2	Morphological trait	Plant height	Plant height/type	2	ACCCAA310	syn340-1 (AP004570)	4.23	11.2	CIM	2-way
22	Barre et al. 2009	qH140400_FC61_4	Morphological trait	Plant height	Plant height/type	4	ACTCAT360		3.16	8.3	CIM	2-way
23	Barre et al. 2009	qH140400_FC61_5	Morphological trait	Plant height	Plant height/type	5	AGGCTC309	nph1 (AF033097)	2.72	8	CIM	2-way
24	Barre et al. 2009	qH140400_FC61_7	Morphological trait	Plant height	Plant height/type	7	AAGCAC280		5.78	13.4	CIM	2-way
25	Barre et al. 2009	qH140400_FL42_1	Morphological trait	Plant height	Plant height/type	1	ACCCTA168		7.17	16.4	CIM	2-way
26	Barre et al. 2009	qLeaf01_FL42_4	Morphological trait	Leaf length	Leaf/pseudostem	4	AGGCAG300		3.85	12.7	CIM	2-way
27	Barre et al. 2009	qLamina01_FL42_4	Morphological trait	Lamina length	Leaf/pseudostem	4	AGGCAG300		3.67	10.2	CIM	2-way
28	Barre et al. 2009	qSheath01_FC61_5	Morphological trait	Sheath length	Leaf/pseudostem	5	ACACTG470		4.28	9.7	CIM	2-way
29	Barre et al. 2009	qSheath01_FL42_4_a	Morphological trait	Sheath length	Leaf/pseudostem	4	AGGCAG300		7.1	18.9	CIM	2-way
30	Barre et al. 2009	qSheath01_FL42_4_b	Morphological trait	Sheath length	Leaf/pseudostem	4	AAGCAC455		2.87	8.9	CIM	2-way
31	Barre et al. 2009	qLER01_FL42_4	Physiological trait	Leaf elongation rate	Growth	4	AGGCAG300		3.88	11.1	CIM	2-way
32	Barre et al. 2009	qLED01_FL42_1	Physiological trait	Leaf elongation duration	Growth	1	ACACAG240		3.85	10.5	CIM	2-way
33	Yamada et al. 2004	qPlantheight_C3_1	Morphological trait	Plant height	Plant height/type	1	e33t50175	xpsr162	3.6	22	SIM	1-way
34	Yamada et al. 2004	qPlantheight_C3_3	Morphological trait	Plant height	Plant height/type	3	xlpssrh02f01	xcdo328.1-xcdo345	5.4	29	SIM	1-way
35	Yamada et al. 2004	qTillersize_C3_1	Morphological trait	Tiller size	Leaf/pseudostem	1	e33t50175	xpsr162	4.8	32.7	SIM	1-way
36	Yamada et al. 2004	qTillersize_C3_3	Morphological trait	Tiller size	Leaf/pseudostem	3	xlpssrhxx242	xcdo328.1-xcdo345	5.1	28	SIM	1-way
37	Yamada et al. 2004	qLeaflength_C3_5	Morphological trait	Leaf length	Leaf/pseudostem	5	xlpssrk09c10		2.1	11.6	SIM	1-way
38	Yamada et al. 2004	qLeafwidth_C3_3	Morphological trait	Leaf width	Leaf/pseudostem	3	xlpssrhxx242	xcdo328.1-xcdo345	2.1	11.3	SIM	1-way
39	Yamada et al. 2004	qFreshweight_C3_5	Morphological trait	Fresh weight	Plant mass	5	xlpssrh11g05		4.2	23	SIM	1-way
40	Yamada et al. 2004	qPlanttype_C3_4_a	Morphological trait	Plant type	Plant height/type	4	e41t50710	xpsr922	3	16.8	SIM	1-way
41	Yamada et al. 2004	qPlanttype_C3_4_b	Morphological trait	Plant type	Plant height/type	4	xlpssrk03b12	xcdo1387-cdo20	3.4	18.1	SIM	1-way
42	Yamada et al. 2004	qPlanttype_C3_7	Morphological trait	Plant type	Plant height/type	7	xcdo99	xcdo99	6.5	31.4	SIM	1-way
43	Yamada et al. 2004	qSpikelets_C3_1	Morphological trait	Number of spikelets per spike	Panicle/flower	1	xcdo202	xcdo202	2.5	14.5	SIM	1-way
44	Yamada et al. 2004	qSpikelength_C3_1	Morphological trait	Spike length	Panicle/flower	1	e33t50175	xpsr162	4.7	29.9	SIM	1-way
45	Yamada et al. 2004	qSpikelength_C3_3	Morphological trait	Spike length	Panicle/flower	3	e41t47162	xcdo328.1-xcdo345	4.3	23.4	SIM	1-way
46	Yamada et al. 2004	qSpikelength_C3_5	Morphological trait	Spike length	Panicle/flower	5	xlpssrh11g05		3.3	18.8	SIM	1-way
47	Yamada et al. 2004	qHeading_C3_4	Physiological trait	Heading date	Heading date	4	e41t50710	xpsr922	4	20.9	SIM	1-way
48	Yamada et al. 2004	qAfHeading_C3_6	Physiological trait	Aftermath Heading date	Heading date	6	xlpssrk03b01	xcdo686	2.3	12.7	SIM	1-way
49	Yamada et al. 2004	qElectCond_C3_4	Physiological trait	Electrical conductivity	Other/unknown content	4	xr27028.1		2	11.8	SIM	1-way
50	Anhalt et al. 2009	qFWG_F2bm_2	Morphological trait	Fresh weight	Plant mass	2	M15185		4.3	6.5	IM (MQM)	F2
51	Anhalt et al. 2009	qFWF_F2bm_2	Morphological trait	Fresh weight	Plant mass	2	G04_059		8.2	10	IM (MQM)	F2
52	Anhalt et al. 2009	qFWG_F2bm_3	Morphological trait	Fresh weight	Plant mass	3	rv1133		8.2	14.7	IM (MQM)	F2
53	Anhalt et al. 2009	qFWF_F2bm_3	Morphological trait	Fresh weight	Plant mass	3	rv1133		15.3	29.5	IM (MQM)	F2
54	Anhalt et al. 2009	qFWF_F2bm_5	Morphological trait	Fresh weight	Plant mass	5	LpHCA18B12		4	3.7	IM (MQM)	F2
55	Anhalt et al. 2009	qFWG_F2bm_7	Morphological trait	Fresh weight	Plant mass	7	rv1411		5	6.8	IM (MQM)	F2
56	Anhalt et al. 2009	qFWF_F2bm_7	Morphological trait	Fresh weight	Plant mass	7	rv1411		5.6	6.6	IM (MQM)	F2
57	Anhalt et al. 2009	qDWG_F2bm_2	Morphological trait	Dry weight	Plant mass	2	M15185		3.4	5.1	IM (MQM)	F2
58	Anhalt et al. 2009	qDWF_F2bm_2	Morphological trait	Dry weight	Plant mass	2	G04_059		7.7	9.1	IM (MQM)	F2
59	Anhalt et al. 2009	qDWG_F2bm_3	Morphological trait	Dry weight	Plant mass	3	rv1133		8.2	14.6	IM (MQM)	F2
60	Anhalt et al. 2009	qDWF_F2bm_3	Morphological trait	Dry weight	Plant mass	3	rv1133		17.3	32.6	IM (MQM)	F2
61	Anhalt et al. 2009	qDWF_F2bm_5	Morphological trait	Dry weight	Plant mass	5	LpHCA18B12		3.9	3.6	IM (MQM)	F2
62	Anhalt et al. 2009	qDWG_F2bm_7	Morphological trait	Dry weight	Plant mass	7	rv1411		6.7	9.1	IM (MQM)	F2
63	Anhalt et al. 2009	qDWF_F2bm_7	Morphological trait	Dry weight	Plant mass	7	rv1411		6.8	7.8	IM (MQM)	F2
64	Anhalt et al. 2009	qDMF_F2bm_2	Morphological trait	Dry matter	Plant mass	2	M15185		3.8	6.6	IM (MQM)	F2
65	Anhalt et al. 2009	qDMF_F2bm_3	Morphological trait	Dry matter	Plant mass	3	rv1133		3.3	8.2	IM (MQM)	F2
66	Anhalt et al. 2009	qDMF_F2bm_7	Morphological trait	Dry matter	Plant mass	7	G04_002		4.2	6	IM (MQM)	F2
67	Anhalt et al. 2009	qLWG_F2bm_3	Morphological trait	Leaf width	Leaf/pseudostem	3	B1A2		6.8	7.7	IM (MQM)	F2
68	Anhalt et al. 2009	qLWG_F2bm_4	Morphological trait	Leaf width	Leaf/pseudostem	4	G04_072		6	6.9	IM (MQM)	F2
69	Pfender et al. 2011	qLpPg1_I_F	Resistance or tolerance	Stem rust resistance	Stem rust resistance	7	NFFS275		15.6	35.2	IM (MQM)	F1
70	Pfender et al. 2011	qLpPg1_II_F	Resistance or tolerance	Stem rust resistance	Stem rust resistance	7	NFFS275		11.5	26.4	IM (MQM)	F1
71	Pfender et al. 2011	qLpPg1_I_M	Resistance or tolerance	Stem rust resistance	Stem rust resistance	7	NFFS275	NFFA103	16.5	33.9	IM (MQM)	F1
72	Pfender et al. 2011	qLpPg1_II_M	Resistance or tolerance	Stem rust resistance	Stem rust resistance	7	NFFS275	NFFA103	14.5	31.1	IM (MQM)	F1
73	Pfender et al. 2011	qLpPg2_I_F	Resistance or tolerance	Stem rust resistance	Stem rust resistance	1	LpIC021		5.6	9.2	IM (MQM)	F1
74	Pfender et al. 2011	qLpPg2_II_F	Resistance or tolerance	Stem rust resistance	Stem rust resistance	1	LpSa055		4.2	7.1	IM (MQM)	F1
75	Pfender et al. 2011	qLpPg2_I_M	Resistance or tolerance	Stem rust resistance	Stem rust resistance	1	LpIC021		6.5	12	IM (MQM)	F1
76	Pfender et al. 2011	qLpPg3_II_F	Resistance or tolerance	Stem rust resistance	Stem rust resistance	6	LpIC111		4.1	10.9	IM (MQM)	F1
77	Pfender et al. 2011	qLpPg3_II_M	Resistance or tolerance	Stem rust resistance	Stem rust resistance	6	LpIC111		4.5	9.2	IM (MQM)	F1
78	Cogan et al. 2005	qCP-su-gh-02_1	Physiological trait	Crude protein content	Protein content	1	e33t62180, xcdo580	xcdo580	3.02	14.3	CIM	1-way
79	Cogan et al. 2005	qCP-su-gh-01_2	Physiological trait	Crude protein content	Protein content	2	e41t50231	xcdo38.1-xcdo405	3.19	15.1	CIM	1-way
80	Cogan et al. 2005	qCP-sp-gh-02_3	Physiological trait	Crude protein content	Protein content	3	xlpssrk07h08		3.29	12.1	CIM	1-way
81	Cogan et al. 2005	qCP-su-gh-01_3	Physiological trait	Crude protein content	Protein content	3	e33t48210		2.88	14	CIM	1-way
82	Cogan et al. 2005	qCP-98_3	Physiological trait	Crude protein content	Protein content	3	xlpssrh02d12		2.52	15.3	CIM	1-way
83	Cogan et al. 2005	qCP-98_4	Physiological trait	Crude protein content	Protein content	4	xcdo20	xcdo20	3.62	13.6	CIM	1-way
84	Cogan et al. 2005	qIVVDMD-sp-gh-02_3	Physiological trait	In vivo dry matter digestibility	Digestibility	3	e33t61335		4.33	15.3	CIM	1-way
85	Cogan et al. 2005	qIVVDMD-99	Physiological trait	In vivo dry matter digestibility	Digestibility	3	e41t50124		2.53	9.1	CIM	1-way
86	Cogan et al. 2005	qIVVDMD-sp-nu-02_3	Physiological trait	In vivo dry matter digestibility	Digestibility	3	xlpssrk12h08, xr1613, xlpssrh04f12		2.58	11.4	SIM	1-way
87	Cogan et al. 2005	qIVVDMD-98	Physiological trait	In vivo dry matter digestibility	Digestibility	4	xr2880	pgm-xcdo795	3.69	17.1	CIM	1-way
88	Cogan et al. 2005	qIVVDMD-sp-nu-02_7	Physiological trait	In vivo dry matter digestibility	Digestibility	7	xlpssrk14f07, xlpssrk10h05, xlpssrk14b01	xcdo385.1-xpsr154	3.02	11.3	CIM	1-way
89	Cogan et al. 2005	qIVVDMD-sp-gh-02_7	Physiological trait	In vivo dry matter digestibility	Digestibility	7	e33t62760	xpsr154-xlp1	3.19	11.5	CIM	1-way
90	Cogan et al. 2005	qNDF-sp-nu-02_1	Physiological trait	Neutral detergent fibre content	Fibre content	1	xbcd738, xpsr162, e41t47180	xbcd738, xpsr162			SMR	1-way
91	Cogan et al. 2005	qNDF-sp-nu-02_2_a	Physiological trait	Neutral detergent fibre content	Fibre content	2	e40t50334		2.7	11	CIM	1-way
92	Cogan et al. 2005	qNDF-sp-nu-02_2_b	Physiological trait	Neutral detergent fibre content	Fibre content	2	xlpssrhxx285	xcdo36	3.55	11.8	CIM	1-way
93	Cogan et al. 2005	qNDF-99	Physiological trait	Neutral detergent fibre content	Fibre content	3	e41t50124		3.42	13.3	CIM	1-way
94	Cogan et al. 2005	qNDF-sp-gh-02_3	Physiological trait	Neutral detergent fibre content	Fibre content	3	e33t61335		3.78	13	CIM	1-way
95	Cogan et al. 2005	qNDF-sp-nu-02_3	Physiological trait	Neutral detergent fibre content	Fibre content	3	xlpssrk08a09	xcdo345	3.16	10	CIM	1-way
96	Cogan et al. 2005	qNDF-98	Physiological trait	Neutral detergent fibre content	Fibre content	5	e36t50375		4.08	21.4	CIM	1-way
97	Cogan et al. 2005	qNDF-su-gh-02_5_a	Physiological trait	Neutral detergent fibre content	Fibre content	5	e33t62210		3.38	17	CIM	1-way
98	Cogan et al. 2005	qNDF-su-gh-02_5_b	Physiological trait	Neutral detergent fibre content	Fibre content	5	e38t50189		2.87	22.4	CIM	1-way
99	Cogan et al. 2005	qNDF-sp-gh-02_7	Physiological trait	Neutral detergent fibre content	Fibre content	7	e33t6272	xcdo385.1-xpsr154			SMR	1-way
100	Cogan et al. 2005	qNDF-sp-nu-02_7	Physiological trait	Neutral detergent fibre content	Fibre content	7	osw				SMR	1-way
101	Cogan et al. 2005	qEstME-sp-nu-02	Physiological trait	Estimated metabolisable energy	Carbohydrate content	1	xbcd738, xpsr162, e41t47180	xbcd738, xpsr162			SMR	1-way
102	Cogan et al. 2005	qEstME-99	Physiological trait	Estimated metabolisable energy	Carbohydrate content	3	e41t50124				SMR	1-way
103	Cogan et al. 2005	qEstME-sp-gh-02	Physiological trait	Estimated metabolisable energy	Carbohydrate content	3	e33t61335		4.34	15.3	CIM	1-way
104	Cogan et al. 2005	qEstME-98	Physiological trait	Estimated metabolisable energy	Carbohydrate content	4	xr2880		3.71	17.2	CIM	1-way
105	Cogan et al. 2005	qEstME-sp-gh-02	Physiological trait	Estimated metabolisable energy	Carbohydrate content	7	e33t62760		3.17	11.3	CIM	1-way
106	Cogan et al. 2005	qEstME-sp-nu-02	Physiological trait	Estimated metabolisable energy	Carbohydrate content	7	xlpssrk14f07, xlpssrk10h05, xlpssrk14b01	xcdo385.1-xpsr154	3.01	11.3	CIM	1-way
107	Cogan et al. 2005	qWSC-99_1	Physiological trait	Water soluble carbohydrate content	Carbohydrate content	1	e33t62180, xcdo580	xcdo580	2.62	8.9	CIM	1-way
108	Cogan et al. 2005	qWSC-98_2	Physiological trait	Water soluble carbohydrate content	Carbohydrate content	2	e33t62515	xcdo405-xcdo385.2	3.19	14.1	CIM	1-way
109	Cogan et al. 2005	qWSC-sp-gh-02	Physiological trait	Water soluble carbohydrate content	Carbohydrate content	3	e33t48210		4.52	18.1	CIM	1-way
110	Cogan et al. 2005	qWSC-98_5	Physiological trait	Water soluble carbohydrate content	Carbohydrate content	5	e41t47445, xlpssrk15a07		3.48	14.1	CIM	1-way
111	Cogan et al. 2005	qWSC-99_7	Physiological trait	Water soluble carbohydrate content	Carbohydrate content	7	e41t47395				SMR	1-way
112	Turner et al. 2008	qPS_WSCF2_1	Morphological trait	Plant size	Plant mass	1	02ga1, E38M4709		6.8	17.6	MQM	F2
113	Turner et al. 2008	qPS_WSCF2_4	Morphological trait	Plant size	Plant mass	4	E42M3311, rv0454	psr115	5.9	13.5	MQM	F2
114	Turner et al. 2008	qPS_WSCF2_5_a	Morphological trait	Plant size	Plant mass	5	GSY60.2, rv0814	cdo1380.2, cdo127	11.6	28.5	MQM	F2
115	Turner et al. 2008	qPS_WSCF2_5_b	Morphological trait	Plant size	Plant mass	5	rv0495, B6103		7.4	15.7	MQM	F2
116	Turner et al. 2008	qR_WSCF2_1	Morphological trait	Root amount	Root	1	rv0913, rv1391	PGI	5.6	11	MQM	F2
117	Turner et al. 2008	qR_WSCF2_2	Morphological trait	Root amount	Root	2	E40M5908, PSR540	psr540	7	14.4	MQM	F2
118	Turner et al. 2008	qR_WSCF2_4	Morphological trait	Root amount	Root	4	PSR922, E38M4706	psr922-cdo795	9.5	20.9	MQM	F2
119	Turner et al. 2008	qLER_WSCF2_2	Physiological trait	Leaf extension rate	Growth	2	BCD855, Fp12.2	bcd855-cdo59	5.9	13.6	MQM	F2
120	Turner et al. 2008	qLER_WSCF2_3	Physiological trait	Leaf extension rate	Growth	3	14ga1, rv1046		5.5	11.3	MQM	F2
121	Turner et al. 2008	qLET_WSCF2_3	Physiological trait	Leaf extension time	Growth	3	CDO345, 14ga1	cdo345	5.5	11.2	MQM	F2
122	Turner et al. 2008	qRER_WSCF2_2	Physiological trait	Regrowth extension rate	Growth	2	E39M4906, E40M5908	cdo1417	5.3	8.9	MQM	F2
123	Turner et al. 2008	qRER_WSCF2_6	Physiological trait	Regrowth extension rate	Growth	6	rv1423, E41M5712		5.6	15.8	MQM	F2
124	Turner et al. 2008	qAGC_WSCF2_3	Morphological trait	Autumn dry matter accumulation	Plant mass	3	rv1133, rv1144	cdo328, cdo455	5.7	11.1	MQM	F2
125	Turner et al. 2008	qW_WSCF2_1	Resistance or tolerance	Wiltiness	Other TR	1	rv1391, rv0659	cdo580	8.4	19.6	MQM	F2
126	Turner et al. 2008	qW_WSCF2_2	Resistance or tolerance	Wiltiness	Other TR	2	M15-185, E41M5705	psr540	4.5	10.8	MQM	F2
127	Turner et al. 2008	qHW_WSCF2_5	Resistance or tolerance	Hydration well-watered	Water stress	5	PSR574, rv0082	psr574	6.1	14.8	MQM	F2
128	Turner et al. 2008	qHD_WSCF2_6	Resistance or tolerance	Hydration droughted	Water stress	6	CDO542, E39M4908	cdo395	16	31.1	MQM	F2
129	Turner et al. 2008	qHS_WSCF2_1	Resistance or tolerance	Herbage survival	Water stress	1	PGI, rv0659	cdo580	13.5	33.9	MQM	F2
130	Turner et al. 2008	qHS_WSCF2_5_a	Resistance or tolerance	Herbage survival	Water stress	5	GSY60.2, rv0814	cdo1380.2, cdo127	11.1	25	MQM	F2
131	Turner et al. 2008	qHS_WSCF2_5_b	Resistance or tolerance	Herbage survival	Water stress	5	PSR574, rv0082	psr574	6.7	13.4	MQM	F2
132	Turner et al. 2008	qHSC_WSCF2_1	Resistance or tolerance	Herbage survival	Water stress	1	rv0913, CDO580	cdo580	9.3	19.9	MQM	F2
133	Turner et al. 2008	qTS_WSCF2_1	Resistance or tolerance	Tiller survival	Water stress	1	PGI, rv0659	cdo580	14.1	30.2	MQM	F2
134	Turner et al. 2008	qREW_WSCF2_1	Resistance or tolerance	Regrowth after rewatering	Water stress	1	PGI, rv0659	cdo580	15.8	34.8	MQM	F2
135	Turner et al. 2008	qREW_WSCF2_5_a	Resistance or tolerance	Regrowth after rewatering	Water stress	5	rv0814, F29-1		9.8	21.1	MQM	F2
136	Turner et al. 2008	qREW_WSCF2_5_b	Resistance or tolerance	Regrowth after rewatering	Water stress	5	rv0495, B6103		5.8	12.1	MQM	F2
137	Schejbel et al. 2007	qL1-3_A_VrnA	Resistance or tolerance	Crown rust resistance	Crown rust resistance	1	P16M47_263		2.97	8.2	MQM	2-way
138	Schejbel et al. 2007	qL1-3_B_VrnA	Resistance or tolerance	Crown rust resistance	Crown rust resistance	4	P15M48_212		3.3	6.8	MQM	2-way
139	Schejbel et al. 2007	qL1-3_C_VrnA_a	Resistance or tolerance	Crown rust resistance	Crown rust resistance	5	P16M47_168		3.75	13.2	MQM	2-way
140	Schejbel et al. 2007	qL1-3_C_VrnA_b	Resistance or tolerance	Crown rust resistance	Crown rust resistance	5	P16M47_186		3.46	15.5	MQM	2-way
141	Schejbel et al. 2007	qL1-3_D_VrnA	Resistance or tolerance	Crown rust resistance	Crown rust resistance	5	P15M48_167		3.45	7.7	MQM	2-way
142	Schejbel et al. 2007	qF04_VrnA	Resistance or tolerance	Crown rust resistance	Crown rust resistance	1	P16M47_181		4.13	16.4	MQM	2-way
143	Schejbel et al. 2007	qF05_VrnA	Resistance or tolerance	Crown rust resistance	Crown rust resistance	4	P15M47_221		5.34	15.7	MQM	2-way
144	Schejbel et al. 2008	qPMR1_INF1_VrnA	Resistance or tolerance	Powdery mildew resistance	Powdery mildew resistance	3	P16M47_214		3.28	7.8	MQM	2-way
145	Schejbel et al. 2008	qPMR3_INF1_VrnA	Resistance or tolerance	Powdery mildew resistance	Powdery mildew resistance	7	Lp165		4.53	11.9	MQM	2-way
146	Schejbel et al. 2008	qPMR3_INF2_VrnA	Resistance or tolerance	Powdery mildew resistance	Powdery mildew resistance	7	Lp165		5.08	15.9	MQM	2-way
147	Pearson et al. 2011	qTN_control_cim_AU6	Morphological trait	Pseudostem number	Leaf/pseudostem	1			3.48	9.9	CIM	2-way
148	Pearson et al. 2011	qRG_control_cim_AU6	Morphological trait	Root weight	Root	3		xlpmtc-144.11ag	2.63	6.8	CIM	2-way
149	Pearson et al. 2011	qLDG_control_cim_AU6	Morphological trait	Leaf dry weight	Leaf/pseudostem	3		xlpmtc-144.11ag	3.634	9.8	CIM	2-way
150	Pearson et al. 2011	qLDG_lsd_cim_AU6_3	Resistance or tolerance	Waterlogging/Leaf dry weight	Water stress	3		xlpmtc-144.11ag	3.107	8.4	CIM	2-way
151	Pearson et al. 2011	qLDG_lsd_cim_AU6_6	Resistance or tolerance	Waterlogging/Leaf dry weight	Water stress	6			2.431	6.5	CIM	2-way
152	Pearson et al. 2011	q3YFEL_A_control_cim_AU6_3	Morphological trait	Youngest fully emerged leaf area	Leaf/pseudostem	3		xlpmtc-144.11ag	4.013	11.6	CIM	2-way
153	Pearson et al. 2011	q3YFEL_A_control_cim_AU6_6	Morphological trait	Youngest fully emerged leaf area	Leaf/pseudostem	6			2.401	6.3	CIM	2-way
154	Pearson et al. 2011	q3YFEL_A_waterlogging_cim_AU6_3	Resistance or tolerance	Waterlogging/Youngest fully emerged leaf area	Water stress	3		xlpmtc-144.11ag	3.476	11.3	CIM	2-way
155	Pearson et al. 2011	q3YFEL_A_waterlogging_cim_AU6_6	Resistance or tolerance	Waterlogging/Youngest fully emerged leaf area	Water stress	6		xlp4cl3-1813ct	3.261	9.1	CIM	2-way
156	Pearson et al. 2011	q3YFEL_FW_control_cim_AU6	Morphological trait	Youngest fully emerged leaf fresh weight	Leaf/pseudostem	3		xlpmtc-144.11ag-xlphak1-80ct	5.668	15.1	CIM	2-way
157	Pearson et al. 2011	q3YFEL_FW_waterlogging_cim_AU6	Resistance or tolerance	Waterlogging/Youngest fully emerged leaf fresh weight	Water stress	3		xlpmtc-144.11ag-xlphak1-80ct	4.11	11	CIM	2-way
158	Pearson et al. 2011	q3YFEL_DW_control_cim_AU6	Morphological trait	Youngest fully emerged leaf dry weight	Leaf/pseudostem	3		xlpmtc-144.11ag-xlphak1-80ct	6.415	17.8	CIM	2-way
159	Pearson et al. 2011	q3YFEL_DW_waterlogging_cim_AU6_3	Resistance or tolerance	Waterlogging/Youngest fully emerged leaf dry weight	Water stress	3		xlpmtc-144.11ag-xlphak1-80ct	3.945	11	CIM	2-way
160	Pearson et al. 2011	q3YFEL_DW_waterlogging_cim_AU6_6	Resistance or tolerance	Waterlogging/Youngest fully emerged leaf dry weight	Water stress	6		xlp4cl3-1813ct	2.314	6.1	CIM	2-way
161	Pearson et al. 2011	qALA_control_cim_AU6_1	Morphological trait	Leaf average aria	Leaf/pseudostem	1			4.445	12.1	CIM	2-way
162	Pearson et al. 2011	qALA_control_cim_AU6_3	Morphological trait	Leaf average aria	Leaf/pseudostem	3		xlpmtc-144.11ag	2.564	6.5	CIM	2-way
163	Pearson et al. 2011	qALA_lsd_cim_AU6_1	Resistance or tolerance	Waterlogging/Leaf average area	Water stress	1			4.171	10.9	CIM	2-way
164	Pearson et al. 2011	qALA_lsd_cim_AU6_3	Resistance or tolerance	Waterlogging/Leaf average area	Water stress	3		xlpmtc-144.11ag	2.853	7.3	CIM	2-way
165	Pearson et al. 2011	qRL_control_cim_NAx	Morphological trait	Root length	Root	4			2.18	6.2	CIM	2-way
166	Pearson et al. 2011	qRL_waterlogging_cim_NAx	Resistance or tolerance	Waterlogging/Root length	Water stress	4			3.434	9.9	CIM	2-way
167	Pearson et al. 2011	qTN_control_cim_NAx	Morphological trait	Pseudostem number	Leaf/pseudostem	1		xlpzta-299ct-xlppsr168	3.254	10.9	CIM	2-way
168	Pearson et al. 2011	qPG_control_cim_NAx	Morphological trait	Pseudostem weight	Leaf/pseudostem	1		xlpzta-299ct-xlppsr168	3.335	9.6	CIM	2-way
169	Pearson et al. 2011	qPG_lsd_cim_NAx	Resistance or tolerance	Waterlogging/Pseudostem weight	Water stress	1		xlpzta-299ct-xlppsr168	2.238	6.6	CIM	2-way
170	Pearson et al. 2011	qRG_control_cim_NAx	Morphological trait	Root weight	Root	1		xlpzta-299ct-xlppsr168	2.56	7.2	CIM	2-way
171	Pearson et al. 2011	qRG_waterlogging_cim_NAx	Resistance or tolerance	Waterlogging/Root weight	Water stress	4			2.902	7.7	CIM	2-way
172	Pearson et al. 2011	qLDG_control_cim_NAx	Morphological trait	Leaf dry weight	Leaf/pseudostem	1		xlpzta-299ct-xlppsr168	3.936	12.9	CIM	2-way
173	Pearson et al. 2011	qLDG_waterlogging_cim_NAx	Resistance or tolerance	Waterlogging/Leaf dry weight	Water stress	3		xlphak1-379ct	2.595	7.5	CIM	2-way
174	Pearson et al. 2011	qLDG_lsd_cim_NAx	Resistance or tolerance	Waterlogging/Leaf dry weight	Water stress	1		xlpzta-299ct-xlppsr168	3.022	9.7	CIM	2-way
175	Pearson et al. 2011	q3YFEL_A_control_cim_NAx	Morphological trait	Youngest fully emerged leaf area	Leaf/pseudostem	4			2.297	6.8	CIM	2-way
176	Pearson et al. 2011	q3YFEL_FW_control_cim_NAx_1	Morphological trait	Youngest fully emerged leaf fresh weight	Leaf/pseudostem	1		xlpzta-299ct-xlppsr168	2.524	7.3	CIM	2-way
177	Pearson et al. 2011	q3YFEL_FW_control_cim_NAx_3	Morphological trait	Youngest fully emerged leaf fresh weight	Leaf/pseudostem	3		xlphak1-379ct	2.345	6.4	CIM	2-way
178	Pearson et al. 2011	q3YFEL_FW_waterlogging_cim_NAx	Resistance or tolerance	Waterlogging/Youngest fully emerged leaf fresh weight	Water stress	3		xlphak1-379ct	2.733	7.7	CIM	2-way
179	Pearson et al. 2011	3YFEL_DW_control_cim_NAx_3	Morphological trait	Youngest fully emerged leaf dry weight	Leaf/pseudostem	3		xlphak1-379ct	3.66	13.3	CIM	2-way
180	Pearson et al. 2011	3YFEL_DW_control_cim_NAx_4	Morphological trait	Youngest fully emerged leaf dry weight	Leaf/pseudostem	4			2.803	8.1	CIM	2-way
181	Pearson et al. 2011	3YFEL_DW_waterlogging_cim_NAx	Resistance or tolerance	Waterlogging/Youngest fully emerged leaf dry weight	Water stress	3		xlphak1-379ct	3.333	9.5	CIM	2-way
182	Pearson et al. 2011	qALA_control_cim_NAx	Morphological trait	Leaf average aria	Leaf/pseudostem	1		xlpzta-299ct-xlppsr168	2.3	6.4	CIM	2-way
183	Pearson et al. 2011	qALA_lsd_cim_NAx	Resistance or tolerance	Waterlogging/Leaf average area	Water stress	1		xlpzta-299ct-xlppsr168	2.832	8	CIM	2-way
184	Dracatos et al. 2008	qCrown_rust_LS_2005_NA6	Resistance or tolerance	Crown rust resistance	Crown rust resistance	3	xlphak1-180cg	xlpmads1	2.65	7.2	CIM	2-way
185	Dracatos et al. 2008	qCrown_rust_LS_2005_AU6	Resistance or tolerance	Crown rust resistance	Crown rust resistance	4	xlpffta.1		2.64	6.6	CIM	2-way
186	Dracatos et al. 2008	qCrown_rust_PS_2005_NA6_3	Resistance or tolerance	Crown rust resistance	Crown rust resistance	3	xpps0375a, xlphak1-180ag	xlphak1	3.07	7.5	CIM	2-way
187	Dracatos et al. 2008	qCrown_rust_PS_2005_NA6_6	Resistance or tolerance	Crown rust resistance	Crown rust resistance	6	xlpffta.1		2.45	5.9	CIM	2-way
188	Dracatos et al. 2008	qCrown_rust_PS_2005_AU6_4	Resistance or tolerance	Crown rust resistance	Crown rust resistance	4	xlpssrh03a08.2	xlp4clja	2.88	7	CIM	2-way
189	Dracatos et al. 2008	qCrown_rust_PS_2005_AU6_7	Resistance or tolerance	Crown rust resistance	Crown rust resistance	7	xpps0376	xlprg60-216gt	2.59	6.4	CIM	2-way
190	Koulman et al. 2009	qIon248m/z2005_IxS	Physiological trait	Plant metabolites	Alkaloid	7			4.4	10.9	SIM	2-way
191	Koulman et al. 2009	qIon249m/z2005_IxS	Physiological trait	Plant metabolites	Alkaloid	5			2.8	6.8	SIM	2-way
192	Koulman et al. 2009	qIon293m/z2005_IxS	Physiological trait	Plant metabolites	Other/unknown content	1			3.3	9.1	SIM	2-way
193	Koulman et al. 2009	qIon295m/z2005_IxS	Physiological trait	Plant metabolites	Other/unknown content	1			3.3	9.1	SIM	2-way
194	Koulman et al. 2009	qIon307m/z2005_IxS_1	Physiological trait	Plant metabolites	Other/unknown content	1			2.9	8.3	SIM	2-way
195	Koulman et al. 2009	qIon307m/z2005_IxS_2	Physiological trait	Plant metabolites	Other/unknown content	2			2.9	9.1	SIM	2-way
196	Koulman et al. 2009	qIon333m/z2005_IxS_4	Physiological trait	Plant metabolites	Alkaloid	4			3.9	10.2	SIM	2-way
197	Koulman et al. 2009	qIon333m/z2005_IxS_7	Physiological trait	Plant metabolites	Alkaloid	7			3.1	7.9	SIM	2-way
198	Koulman et al. 2009	qIon335m/z2005_IxS_4	Physiological trait	Plant metabolites	Other/unknown content	4			3.2	8.3	SIM	2-way
199	Koulman et al. 2009	qIon335m/z2005_IxS_7	Physiological trait	Plant metabolites	Other/unknown content	7			3	7.7	SIM	2-way
200	Koulman et al. 2009	qIon339m/z2005_IxS_1	Physiological trait	Plant metabolites	Other/unknown content	1			2.8	8.1	SIM	2-way
201	Koulman et al. 2009	qIon339m/z2005_IxS_4	Physiological trait	Plant metabolites	Other/unknown content	4			2.9	7.9	SIM	2-way
202	Koulman et al. 2009	qIon402m/z2005_IxS_1_a	Physiological trait	Plant metabolites	Other/unknown content	1			3.6	9	SIM	2-way
203	Koulman et al. 2009	qIon402m/z2005_IxS_1_b	Physiological trait	Plant metabolites	Other/unknown content	1			2.8	8.2	SIM	2-way
204	Koulman et al. 2009	qIon402m/z2005_IxS_4	Physiological trait	Plant metabolites	Other/unknown content	4			3.3	10.1	SIM	2-way
205	Koulman et al. 2009	qIon427m/z2005_IxS	Physiological trait	Plant metabolites	Other/unknown content	1			2.8	7.6	SIM	2-way
206	Koulman et al. 2009	qIon429m/z2005_IxS	Physiological trait	Plant metabolites	Other/unknown content	1			3.6	10	SIM	2-way
207	Koulman et al. 2009	qIon434m/z2005_IxS_1_a	Physiological trait	Plant metabolites	Alkaloid	1			3.3	9.8	SIM	2-way
208	Koulman et al. 2009	qIon434m/z2005_IxS_1_b	Physiological trait	Plant metabolites	Alkaloid	1			2.8	8.1	SIM	2-way
209	Koulman et al. 2009	qIon434m/z2005_IxS_4	Physiological trait	Plant metabolites	Alkaloid	4			41.4	86.2	SIM	2-way
210	Koulman et al. 2009	qIon435m/z2005_IxS_1	Physiological trait	Plant metabolites	Alkaloid	1			2.8	8.1	SIM	2-way
211	Koulman et al. 2009	qIon435m/z2005_IxS_4	Physiological trait	Plant metabolites	Alkaloid	4			42.2	86.6	SIM	2-way
212	Koulman et al. 2009	qIon554m/z2005_IxS	Physiological trait	Plant metabolites	Other/unknown content	7			3	7.4	SIM	2-way
213	Koulman et al. 2009	qIon593m/z2005_IxS	Physiological trait	Plant metabolites	Other/unknown content	2			15.2	33.2	SIM	2-way
214	Koulman et al. 2009	qIon594m/z2005_IxS	Physiological trait	Plant metabolites	Other/unknown content	2			10.8	28.7	SIM	2-way
215	Koulman et al. 2009	qIon595m/z2005_IxS_3	Physiological trait	Plant metabolites	Other/unknown content	3			2.7	6.5	SIM	2-way
216	Koulman et al. 2009	qIon595m/z2005_IxS_4	Physiological trait	Plant metabolites	Other/unknown content	4			4.5	15.4	SIM	2-way
217	Koulman et al. 2009	qIon596m/z2005_IxS_1	Physiological trait	Plant metabolites	Alkaloid	1			2.8	8.6	SIM	2-way
218	Koulman et al. 2009	qIon596m/z2005_IxS_2	Physiological trait	Plant metabolites	Alkaloid	2			5.2	13.2	SIM	2-way
219	Koulman et al. 2009	qIon596m/z2005_IxS_4	Physiological trait	Plant metabolites	Alkaloid	4			17.8	35.2	SIM	2-way
220	Koulman et al. 2009	qIon597m/z2005_IxS_2	Physiological trait	Plant metabolites	Alkaloid	2			3.5	9.8	SIM	2-way
221	Koulman et al. 2009	qIon597m/z2005_IxS_4	Physiological trait	Plant metabolites	Alkaloid	4			6.6	19.2	SIM	2-way
222	Koulman et al. 2009	qIon609m/z2005_IxS_2	Physiological trait	Plant metabolites	Other/unknown content	2			4.6	12.3	SIM	2-way
223	Koulman et al. 2009	qIon609m/z2005_IxS_4	Physiological trait	Plant metabolites	Other/unknown content	4			2.8	7	SIM	2-way
224	Koulman et al. 2009	qIon635m/z2005_IxS_2	Physiological trait	Plant metabolites	Other/unknown content	2			15.3	33.2	SIM	2-way
225	Koulman et al. 2009	qIon635m/z2005_IxS_7	Physiological trait	Plant metabolites	Other/unknown content	7			2.9	11.3	SIM	2-way
226	Koulman et al. 2009	qIon636m/z2005_IxS_2	Physiological trait	Plant metabolites	Other/unknown content	2			12.5	30.2	SIM	2-way
227	Koulman et al. 2009	qIon636m/z2005_IxS_7	Physiological trait	Plant metabolites	Other/unknown content	7			3.2	12.8	SIM	2-way
228	Koulman et al. 2009	qIon248m/z2006m/z	Physiological trait	Plant metabolites	Alkaloid	7			5.8	14.5	SIM	2-way
229	Koulman et al. 2009	qIon249m/z2006m/z	Physiological trait	Plant metabolites	Alkaloid	5			2.9	7.3	SIM	2-way
230	Koulman et al. 2009	qIon293m/z2006m/z	Physiological trait	Plant metabolites	Other/unknown content	1			3.4	8.3	SIM	2-way
231	Koulman et al. 2009	qIon295m/z2006m/z	Physiological trait	Plant metabolites	Other/unknown content	1			4.2	11.6	SIM	2-way
232	Koulman et al. 2009	qIon307m/z2006_IxS_1	Physiological trait	Plant metabolites	Other/unknown content	1			3.3	9.5	SIM	2-way
233	Koulman et al. 2009	qIon307m/z2006_IxS_2	Physiological trait	Plant metabolites	Other/unknown content	2			11	25	SIM	2-way
234	Koulman et al. 2009	qIon333m/z2006_IxS_4	Physiological trait	Plant metabolites	Alkaloid	4			7.9	19.8	SIM	2-way
235	Koulman et al. 2009	qIon333m/z2006_IxS_7	Physiological trait	Plant metabolites	Alkaloid	7			3.4	8.4	SIM	2-way
236	Koulman et al. 2009	qIon335m/z2006_IxS_4	Physiological trait	Plant metabolites	Other/unknown content	4			5.3	13.1	SIM	2-way
237	Koulman et al. 2009	qIon335m/z2006_IxS_7	Physiological trait	Plant metabolites	Other/unknown content	7			3.4	8.5	SIM	2-way
238	Koulman et al. 2009	qIon339m/z2006_IxS_1	Physiological trait	Plant metabolites	Other/unknown content	1			2.8	7.1	SIM	2-way
239	Koulman et al. 2009	qIon339m/z2006_IxS_4	Physiological trait	Plant metabolites	Other/unknown content	4			5.4	13.5	SIM	2-way
240	Koulman et al. 2009	qIon402m/z2006_IxS_1_a	Physiological trait	Plant metabolites	Other/unknown content	1			2.9	8.1	SIM	2-way
241	Koulman et al. 2009	qIon402m/z2006_IxS_1_b	Physiological trait	Plant metabolites	Other/unknown content	1			2.8	7.6	SIM	2-way
242	Koulman et al. 2009	qIon402m/z2006_IxS_4	Physiological trait	Plant metabolites	Other/unknown content	4			13.4	28.4	SIM	2-way
243	Koulman et al. 2009	qIon427m/z2006_IxS	Physiological trait	Plant metabolites	Other/unknown content	1			3.1	9.3	SIM	2-way
244	Koulman et al. 2009	qIon429m/z2006_IxS	Physiological trait	Plant metabolites	Other/unknown content	1			2.8	7.9	SIM	2-way
245	Koulman et al. 2009	qIon434m/z2006_IxS_1_a	Physiological trait	Plant metabolites	Alkaloid	1			2.8	7.2	SIM	2-way
246	Koulman et al. 2009	qIon434m/z2006_IxS_1_b	Physiological trait	Plant metabolites	Alkaloid	1			2.8	8.6	SIM	2-way
247	Koulman et al. 2009	qIon434m/z2006_IxS_4	Physiological trait	Plant metabolites	Alkaloid	4			51.8	89.4	SIM	2-way
248	Koulman et al. 2009	qIon435m/z2006_IxS_1	Physiological trait	Plant metabolites	Alkaloid	1			2.8	8	SIM	2-way
249	Koulman et al. 2009	qIon435m/z2006_IxS_4	Physiological trait	Plant metabolites	Alkaloid	4			53.6	89.8	SIM	2-way
250	Koulman et al. 2009	qIon554m/z2006_IxS	Physiological trait	Plant metabolites	Other/unknown content	7			3.1	7.8	SIM	2-way
251	Koulman et al. 2009	qIon593m/z2006_IxS	Physiological trait	Plant metabolites	Other/unknown content	2			15	34.9	SIM	2-way
252	Koulman et al. 2009	qIon594m/z2006_IxS	Physiological trait	Plant metabolites	Other/unknown content	2			15.1	35.4	SIM	2-way
253	Koulman et al. 2009	qIon595m/z2006_IxS_3	Physiological trait	Plant metabolites	Other/unknown content	3			3.9	10.6	SIM	2-way
254	Koulman et al. 2009	qIon595m/z2006_IxS_4	Physiological trait	Plant metabolites	Other/unknown content	4			22.1	44.2	SIM	2-way
255	Koulman et al. 2009	qIon596m/z2006_IxS_1	Physiological trait	Plant metabolites	Alkaloid	1			2.8	8.6	SIM	2-way
256	Koulman et al. 2009	qIon596m/z2006_IxS_2	Physiological trait	Plant metabolites	Alkaloid	2			6.1	14.9	SIM	2-way
257	Koulman et al. 2009	qIon596m/z2006_IxS_4	Physiological trait	Plant metabolites	Alkaloid	4			25.2	46.6	SIM	2-way
258	Koulman et al. 2009	qIon597m/z2006_IxS_2	Physiological trait	Plant metabolites	Other/unknown content	2			7.4	18.5	SIM	2-way
259	Koulman et al. 2009	qIon597m/z2006_IxS_4	Physiological trait	Plant metabolites	Alkaloid	4			16.8	27.5	SIM	2-way
260	Koulman et al. 2009	qIon609m/z2006_IxS_2	Physiological trait	Plant metabolites	Other/unknown content	2			24.2	47.7	SIM	2-way
261	Koulman et al. 2009	qIon609m/z2006_IxS_4	Physiological trait	Plant metabolites	Other/unknown content	4			2.9	7.8	SIM	2-way
262	Koulman et al. 2009	qIon635m/z2006_IxS_2	Physiological trait	Plant metabolites	Other/unknown content	2			20.7	42.3	SIM	2-way
263	Koulman et al. 2009	qIon635m/z2006_IxS_7	Physiological trait	Plant metabolites	Other/unknown content	7			3	17.2	SIM	2-way
264	Koulman et al. 2009	qIon636m/z2006_IxS_2	Physiological trait	Plant metabolites	Other/unknown content	2			20.5	42.5	SIM	2-way
265	Koulman et al. 2009	qIon636m/z2006_IxS_7	Physiological trait	Plant metabolites	Other/unknown content	7			2.8	7.7	SIM	2-way
266	Sartie et al. 2011	qDW-03-1.1	Morphological trait	Dry weight	Plant mass	1	pps0711		5.1	10.5	MQM	2-way
267	Sartie et al. 2011	qDW-03-1.2	Morphological trait	Dry weight	Plant mass	1	pps0136		4	8.2	MQM	2-way
268	Sartie et al. 2011	qDW-03-6	Morphological trait	Dry weight	Plant mass	6	pps0022		7.7	13.4	MQM	2-way
269	Sartie et al. 2011	qDW-04-2.1	Morphological trait	Dry weight	Plant mass	2	pps0490		3.8	9.5	MQM	2-way
270	Sartie et al. 2011	qDW-04-2.2	Morphological trait	Dry weight	Plant mass	2	pps0400		3.9	8.1	MQM	2-way
271	Sartie et al. 2011	qALf-03-1	Physiological trait	Leaf appearance interval	Growth	1	pps0251		3.8	6.1	MQM	2-way
272	Sartie et al. 2011	qALf-03-4	Physiological trait	Leaf appearance interval	Growth	4	pps0423		11.4	16.9	MQM	2-way
273	Sartie et al. 2011	qALf-03-5	Physiological trait	Leaf appearance interval	Growth	5	pps0111		3.8	8	MQM	2-way
274	Sartie et al. 2011	qALf-03-6	Physiological trait	Leaf appearance interval	Growth	6	pps0432		5	7.6	MQM	2-way
275	Sartie et al. 2011	qALf-04-1	Physiological trait	Leaf appearance interval	Growth	1	pps0963		5.4	6.9	MQM	2-way
276	Sartie et al. 2011	qALf-04-3	Physiological trait	Leaf appearance interval	Growth	3	pps0502		6.3	11.1	MQM	2-way
277	Sartie et al. 2011	qALf-04-4	Physiological trait	Leaf appearance interval	Growth	4	pps0495		7.8	10.7	MQM	2-way
278	Sartie et al. 2011	qALf-04-5	Physiological trait	Leaf appearance interval	Growth	5	pps0509		4.1	5.2	MQM	2-way
279	Sartie et al. 2011	qALg-03-1	Physiological trait	Ligule appearance interval	Growth	1	pps0251		4.5	8.2	MQM	2-way
280	Sartie et al. 2011	qALg-03-4	Physiological trait	Ligule appearance interval	Growth	4	pps0423		7.6	12.2	MQM	2-way
281	Sartie et al. 2011	qALg-03-5	Physiological trait	Ligule appearance interval	Growth	5	pps0111		4.4	8.9	MQM	2-way
282	Sartie et al. 2011	qALg-03-6	Physiological trait	Ligule appearance interval	Growth	6	pps0432		6.3	11.2	MQM	2-way
283	Sartie et al. 2011	qALg-04-1	Physiological trait	Ligule appearance interval	Growth	1	pps0381		6.3	9	MQM	2-way
284	Sartie et al. 2011	qALg-04-3	Physiological trait	Ligule appearance interval	Growth	3	pps0488		5.5	5.7	MQM	2-way
285	Sartie et al. 2011	qALg-04-4	Physiological trait	Ligule appearance interval	Growth	4	pps0495		8	10.7	MQM	2-way
286	Sartie et al. 2011	qALg-04-5	Physiological trait	Ligule appearance interval	Growth	5	pps0111		4	8	MQM	2-way
287	Sartie et al. 2011	qALg-04-6	Physiological trait	Ligule appearance interval	Growth	6	pps0432		4.7	6.6	MQM	2-way
288	Sartie et al. 2011	qFs-03-2	Morphological trait	Site filling	Plant mass	2	pps1071		4	8.8	MQM	2-way
289	Sartie et al. 2011	qFs-03-4	Morphological trait	Site filling	Plant mass	4	pps0018		5.2	11.6	MQM	2-way
290	Sartie et al. 2011	qFs-04-6	Morphological trait	Site filling	Plant mass	6	pps0189		4.1	8.2	MQM	2-way
291	Sartie et al. 2011	qIL-03-2	Morphological trait	Internode length	Leaf/pseudostem	2	pps0347		4.3	7.9	MQM	2-way
292	Sartie et al. 2011	qIL-03-4	Morphological trait	Internode length	Leaf/pseudostem	4	pps0317		10.3	20.8	MQM	2-way
293	Sartie et al. 2011	qLED-03-3.1	Physiological trait	Leaf elongation duration	Growth	3	pps0577		3.8	10.9	MQM	2-way
294	Sartie et al. 2011	qLED-03-3.2	Physiological trait	Leaf elongation duration	Growth	3	pps0483		3.8	6.2	MQM	2-way
295	Sartie et al. 2011	qLED-03-4	Physiological trait	Leaf elongation duration	Growth	4	pps0423		9.4	16.2	MQM	2-way
296	Sartie et al. 2011	qLED-03-5	Physiological trait	Leaf elongation duration	Growth	5	pps0509		4.3	7.7	MQM	2-way
297	Sartie et al. 2011	qLED-03-7	Physiological trait	Leaf elongation duration	Growth	7	pps0777		3.9	7	MQM	2-way
298	Sartie et al. 2011	qLED-04-2.1	Physiological trait	Leaf elongation duration	Growth	2	pps0080		5	8.6	MQM	2-way
299	Sartie et al. 2011	qLED-04-2.2	Physiological trait	Leaf elongation duration	Growth	2	pps0400		4.4	7.5	MQM	2-way
300	Sartie et al. 2011	qLED-04-3	Physiological trait	Leaf elongation duration	Growth	3	pps0502		5	10	MQM	2-way
301	Sartie et al. 2011	qLED-04-4	Physiological trait	Leaf elongation duration	Growth	4	pps0495		6.8	10.6	MQM	2-way
302	Sartie et al. 2011	qLED-04-6	Physiological trait	Leaf elongation duration	Growth	6	pps0457		3.8	6.9	MQM	2-way
303	Sartie et al. 2011	qLER-03-1	Physiological trait	Leaf elongation rate	Growth	1	pps0711		4.9	8.5	MQM	2-way
304	Sartie et al. 2011	qLER-03-3.1	Physiological trait	Leaf elongation rate	Growth	3	pps0213		7.4	26.2	MQM	2-way
305	Sartie et al. 2011	qLER-03-3.2	Physiological trait	Leaf elongation rate	Growth	3	pps0560		7.6	27.4	MQM	2-way
306	Sartie et al. 2011	qLER-03-7.1	Physiological trait	Leaf elongation rate	Growth	7	pps0060		6.7	4.8	MQM	2-way
307	Sartie et al. 2011	qLER-03-7.2	Physiological trait	Leaf elongation rate	Growth	7	pps0521		8	7.8	MQM	2-way
308	Sartie et al. 2011	qLER-04-6	Physiological trait	Leaf elongation rate	Growth	6	pps0022		6	12.6	MQM	2-way
309	Sartie et al. 2011	qLL-03-1	Morphological trait	Leaf lamina length	Leaf/pseudostem	1	pps0698		8.6	13	MQM	2-way
310	Sartie et al. 2011	qLL-03-2	Morphological trait	Leaf lamina length	Leaf/pseudostem	2	pps0113		3.9	5.4	MQM	2-way
311	Sartie et al. 2011	qLL-03-3.1	Morphological trait	Leaf lamina length	Leaf/pseudostem	3	pps0766		3.8	14.1	MQM	2-way
312	Sartie et al. 2011	qLL-03-3.2	Morphological trait	Leaf lamina length	Leaf/pseudostem	3	pps0322		6.7	10	MQM	2-way
313	Sartie et al. 2011	qLL-03-4.1	Morphological trait	Leaf lamina length	Leaf/pseudostem	4	pps0018		5.7	14.4	MQM	2-way
314	Sartie et al. 2011	qLL-03-4.2	Morphological trait	Leaf lamina length	Leaf/pseudostem	4	pps0495		5.2	13.6	MQM	2-way
315	Sartie et al. 2011	qLL-03-7	Morphological trait	Leaf lamina length	Leaf/pseudostem	7	pps0736		4.7	6.1	MQM	2-way
316	Sartie et al. 2011	qTNs-03-1	Morphological trait	Tiller number (start of experiment)	Leaf/pseudostem	1	pps0136		3.9	5.8	MQM	2-way
317	Sartie et al. 2011	qTNs-03-2	Morphological trait	Tiller number (start of experiment)	Leaf/pseudostem	2	pps1071		4	6.5	MQM	2-way
318	Sartie et al. 2011	qTNs-03-3	Morphological trait	Tiller number (start of experiment)	Leaf/pseudostem	3	pps0322		6.9	17.9	MQM	2-way
319	Sartie et al. 2011	qTNe-03-1	Morphological trait	Tiller number (end of experiment)	Leaf/pseudostem	1	pps0136		3.9	8.9	MQM	2-way
320	Sartie et al. 2011	qTNe-03-3	Morphological trait	Tiller number (end of experiment)	Leaf/pseudostem	3	pps0322		4.5	14.2	MQM	2-way
321	Sartie et al. 2011	qTNe-03-6	Morphological trait	Tiller number (end of experiment)	Leaf/pseudostem	6	pps0450		4.2	9.2	MQM	2-way
322	Sartie et al. 2011	qTNe-04-3	Morphological trait	Tiller number (end of experiment)	Leaf/pseudostem	3	pps0483		4.2	8.3	MQM	2-way
323	Sartie et al. 2011	qTNe-04-6	Morphological trait	Tiller number (end of experiment)	Leaf/pseudostem	6	pps0450		4.7	14.3	MQM	2-way
324	Sartie et al. 2011	qTW-03-3.1	Morphological trait	Tiller weight	Leaf/pseudostem	3	pps0502		5.2	12	MQM	2-way
325	Sartie et al. 2011	qTW-03-3.2	Morphological trait	Tiller weight	Leaf/pseudostem	3	pps0724		8.3	12.6	MQM	2-way
326	Sartie et al. 2011	qTW-03-4	Morphological trait	Tiller weight	Leaf/pseudostem	4	pps0202		4.1	7.7	MQM	2-way
327	Brown et al. 2010	qSpikelength_NF_MF_2	Morphological trait	Spike length	Panicle/flower	2	CDO618	CDO618	4.1	17	MQM	F2
328	Brown et al. 2010	qSpikelength_NF_MF_4	Morphological trait	Spike length	Panicle/flower	4	BCD808	BCD808	8.5	37	MQM	F2
329	Brown et al. 2010	qSpikelength_OSU_MF_2	Morphological trait	Spike length	Panicle/flower	2	CDO1417	CDO1417	6.2	29	MQM	F2
330	Brown et al. 2010	qSpikelength_OSU_MF_4	Morphological trait	Spike length	Panicle/flower	4	CDO542	CDO542	6	26	MQM	F2
331	Brown et al. 2010	qSpikelength_SRO_MF_1	Morphological trait	Spike length	Panicle/flower	1	CDO346	CDO346	3.8	15	MQM	F2
332	Brown et al. 2010	qSpikelength_SRO_MF_2	Morphological trait	Spike length	Panicle/flower	2	A-EaagMctt-109	BCD307	6.8	33	MQM	F2
333	Brown et al. 2010	qSpikelets_SRO_MF_2	Morphological trait	Spikelets number	Panicle/flower	2	CDO618	CDO618	6.1	26	MQM	F2
334	Brown et al. 2010	qSpikelets_SRO_MF_4	Morphological trait	Spikelets number	Panicle/flower	4	TF45-450MFA	CDO540	3.6	14	MQM	F2
335	Brown et al. 2010	qSpikelets_NF_MF_3	Morphological trait	Spikelets number	Panicle/flower	3	P-EagcMctg-80	CDO920	5.6	20	MQM	F2
336	Brown et al. 2010	qSpikelets_NF_MF_4_a	Morphological trait	Spikelets number	Panicle/flower	4	P-EacaMcac-154	CDO541	6.5	21	MQM	F2
337	Brown et al. 2010	qSpikelets_NF_MF_4_b	Morphological trait	Spikelets number	Panicle/flower	4	BCD385	BCD385	6.5	22	MQM	F2
338	Brown et al. 2010	qSpikelets_OSU_MF	Morphological trait	Spikelets number	Panicle/flower	2	BCD1	BCD1	6.8	33	MQM	F2
339	Brown et al. 2010	qFlorets_NF_MF_2	Morphological trait	Florets number	Panicle/flower	2	CDO618	CDO618	4.1	17	MQM	F2
340	Brown et al. 2010	qFlorets_NF_MF_4	Morphological trait	Florets number	Panicle/flower	4	BCD808	BCD808	11.5	49	MQM	F2
341	Brown et al. 2010	qFlorets_OSU_MF_3	Morphological trait	Florets number	Panicle/flower	3	P-EaccMcac-242	CDO920-CDO328	5.1	19	MQM	F2
342	Brown et al. 2010	qFlorets_OSU_MF_4	Morphological trait	Florets number	Panicle/flower	4	A-EacaMcta-285	CDO1406-CDO938	5.8	24	MQM	F2
343	Brown et al. 2010	q3-spikeweight_NF_MF_2	Morphological trait	Spikelet weight	Panicle/flower	2	CDO618	CDO618	6.8	23	MQM	F2
344	Brown et al. 2010	q3-spikeweight_NF_MF_4	Morphological trait	Spikelet weight	Panicle/flower	4	CDO122	CDO122	13.4	36	MQM	F2
345	Brown et al. 2010	qSpikeletweight_NF_MF_2	Morphological trait	Spikelet weight	Panicle/flower	2	CDO618	CDO618	5.7	20	MQM	F2
346	Brown et al. 2010	qSpikeletweight_NF_MF_4	Morphological trait	Spikelet weight	Panicle/flower	4	BCD808	BCD808	11.9	45	MQM	F2
347	Brown et al. 2010	qFloretfertility_OSU_MF_1	Physiological trait	Florets with seed/all florets	Fertility	1	CDO105.1	CDO105.1	4	17	MQM	F2
348	Brown et al. 2010	qFloretfertility_OSU_MF_7	Physiological trait	Florets with seed/all florets	Fertility	7	CDO580.2	CDO580.2	4.8	20	MQM	F2
349	Brown et al. 2010	qSeedwidth_OSU_MF_1	Morphological trait	Seed width	Seed	1	CDO94	CDO94	4.5	28	MQM	F2
350	Brown et al. 2010	qSeedwidth_OSU_MF_3	Morphological trait	Seed width	Seed	3	P-EagcMctg-80	CDO920-CDO328	3.5	21	MQM	F2
351	Brown et al. 2010	qSeedlength_OSU_MF_1	Morphological trait	Seed length	Seed	1	BCD738	BCD738	3.4	14	MQM	F2
352	Brown et al. 2010	qSeedlength_OSU_MF_4	Morphological trait	Seed length	Seed	4	CDO938	CDO938	4.6	20	MQM	F2
353	Brown et al. 2010	qSeedlength_OSU_MF_7	Morphological trait	Seed length	Seed	7	A-EacgMcaa-352	CDO673	3.1	16	MQM	F2
354	Brown et al. 2010	qAwns_MF_4	Morphological trait	Awn	Panicle/flower	4	K9_1050	CDO541	4.2	17	MQM	F2
355	Brown et al. 2010	qAwns_MF_5	Morphological trait	Awn	Panicle/flower	5	A-EacaMcat-145	CDO1338	4.1	15	MQM	F2
356	Brown et al. 2010	qAwnlength_MF_3	Morphological trait	Awn length	Panicle/flower	3	A-EaagMctt-233		3.7	82	MQM	F2
357	Xiong et al. 2007	qFG-03-f1	Morphological trait	Fall growth	Plant mass	1	A-EaccMcac-198	CDO959, CDO98	4.6	19.8	IM	F2
358	Xiong et al. 2007	qFG-03-f4.1	Morphological trait	Fall growth	Plant mass	4	K9–650	RZ251	3.47	12.7	IM	F2
359	Xiong et al. 2007	qFG-03-f4.2	Morphological trait	Fall growth	Plant mass	4	CDO122	CDO122	4.94	18.4	IM	F2
360	Xiong et al. 2007	qFG-03-f7	Morphological trait	Fall growth	Plant mass	7	TF34-230MFA	CDO17, CDO99	3.02	13.1	IM	F2
361	Xiong et al. 2007	qFG-04-f3.1	Morphological trait	Fall growth	Plant mass	3	P-EaccMcaa-439		3	20.3	IM	F2
362	Xiong et al. 2007	qFG-04-f3.2	Morphological trait	Fall growth	Plant mass	3	A-EacaMctt-150	CDO460	3.48	13.9	IM	F2
363	Xiong et al. 2007	qFG-f3	Morphological trait	Fall growth	Plant mass	3	P-EaccMcaa-439		3.93	22.8	IM	F2
364	Xiong et al. 2007	qFG-f4.1	Morphological trait	Fall growth	Plant mass	4	A-EaccMcta-217	CDO938	3.24	12.2	IM	F2
365	Xiong et al. 2007	qFG-f4.2	Morphological trait	Fall growth	Plant mass	4	TF45-450MFA	BCD385, CDO584	3.44	14	IM	F2
366	Xiong et al. 2007	qWS-03-f1	Resistance or tolerance	Winter survival	Cold stress	1	CDO94	CDO94	3.92	19.1	IM	F2
367	Xiong et al. 2007	qWS-03-f3	Resistance or tolerance	Winter survival	Cold stress	3	CDO455	CDO455	3.18	12.7	IM	F2
368	Xiong et al. 2007	qWS-03-f4	Resistance or tolerance	Winter survival	Cold stress	4	CDO241	CDO241	3.83	14.1	IM	F2
369	Xiong et al. 2007	qWS-03-f5	Resistance or tolerance	Winter survival	Cold stress	5	BCD1087	BCD1087	3.47	18.9	IM	F2
370	Xiong et al. 2007	qWS-04-f4	Resistance or tolerance	Winter survival	Cold stress	4	CDO87	CDO87	3.98	14.7	IM	F2
371	Xiong et al. 2007	qWS-04-f5	Resistance or tolerance	Winter survival	Cold stress	5	BCD1087	BCD1087	3.19	15.4	IM	F2
372	Xiong et al. 2007	qWS-f1	Resistance or tolerance	Winter survival	Cold stress	1	CDO94	CDO94	3.02	14.1	IM	F2
373	Xiong et al. 2007	qWS-f4	Resistance or tolerance	Winter survival	Cold stress	4	CDO407	CDO407	5.96	17.7	IM	F2
374	Xiong et al. 2007	qWS-f5	Resistance or tolerance	Winter survival	Cold stress	5	BCD1087	BCD1087	3.92	19.3	IM	F2
375	Xiong et al. 2007	qFT-03-f3	Resistance or tolerance	Freezing tolerance	Cold stress	3	G7.450	CDO430	3.69	12.7	IM	F2
376	Xiong et al. 2007	qFT-03-f5	Resistance or tolerance	Freezing tolerance	Cold stress	5	CDO667	CDO667	3.94	17.5	IM	F2
377	Xiong et al. 2007	qFT-04-f5	Resistance or tolerance	Freezing tolerance	Cold stress	5	A-EaagMctt-262	CDO344	3.14	16.2	IM	F2
378	Xiong et al. 2007	qFG-03-m1	Morphological trait	Fall growth	Plant mass	1	CDO959	CDO959	3.25	11.3	IM	F2
379	Xiong et al. 2007	qFG-03-m3	Morphological trait	Fall growth	Plant mass	3	CDO345	CDO345	3.35	10.4	IM	F2
380	Xiong et al. 2007	qFG-03-m4	Morphological trait	Fall growth	Plant mass	4	CDO122	CDO122	5.06	21.6	IM	F2
381	Xiong et al. 2007	qFG-m4	Morphological trait	Fall growth	Plant mass	4	P-EaccMcac-119	CDO504	3.14	15.1	IM	F2
382	Xiong et al. 2007	qWS-03-m2	Resistance or tolerance	Winter survival	Cold stress	2	A-EaccMcta-376	CDO59	3.86	15.1	IM	F2
383	Xiong et al. 2007	qWS-03-m3	Resistance or tolerance	Winter survival	Cold stress	3	*K12.1500		4.46	22.1	IM	F2
384	Xiong et al. 2007	qWS-03-m4	Resistance or tolerance	Winter survival	Cold stress	4	CDO504	CDO504	3.86	22	IM	F2
385	Xiong et al. 2007	qWS-03-m5	Resistance or tolerance	Winter survival	Cold stress	5	BCD1087	BCD1087	5.57	27.8	IM	F2
386	Xiong et al. 2007	qWS-04-m2	Resistance or tolerance	Winter survival	Cold stress	2	A-EaccMcta-376	CDO59	3.23	12	IM	F2
387	Xiong et al. 2007	qWS-04-m4	Resistance or tolerance	Winter survival	Cold stress	4	BCD385	BCD385	4.87	23.5	IM	F2
388	Xiong et al. 2007	qWS-04-m5	Resistance or tolerance	Winter survival	Cold stress	5	BCD1087	BCD1087	4.59	19.7	IM	F2
389	Xiong et al. 2007	qWS-m2	Resistance or tolerance	Winter survival	Cold stress	2	CDO667	CDO667	4.62	21.7	IM	F2
390	Xiong et al. 2007	qWS-m3	Resistance or tolerance	Winter survival	Cold stress	3	*K12.1500		3.35	16.4	IM	F2
391	Xiong et al. 2007	qWS-m4	Resistance or tolerance	Winter survival	Cold stress	4	CDO1196	CDO1196	5.98	18.4	IM	F2
392	Xiong et al. 2007	qWS-m5	Resistance or tolerance	Winter survival	Cold stress	5	TF59-122MFB		6.94	30.3	IM	F2
393	Xiong et al. 2007	qFT-03-m3	Resistance or tolerance	Freezing tolerance	Cold stress	3	CDO345	CDO345	3.01	14.3	IM	F2
394	Xiong et al. 2007	qFT-03-m5	Resistance or tolerance	Freezing tolerance	Cold stress	5	CDO749	CDO749	4.07	16.2	IM	F2
395	Xiong et al. 2007	qFT-04-m5	Resistance or tolerance	Freezing tolerance	Cold stress	5	CDO749	CDO749	3.46	22.1	IM	F2
396	Xiong et al. 2006	qNDF-Aug-03-f7	Physiological trait	Neutral detergent fibre	Fibre content	7	BCD938	BCD938	3.05	32.1	IM	F2
397	Xiong et al. 2006	qNDF-Sep-03-f1	Physiological trait	Neutral detergent fibre	Fibre content	1	CDO98	CDO98	3.26	13.4	IM	F2
398	Xiong et al. 2006	qNDF-Sep-03-f2	Physiological trait	Neutral detergent fibre	Fibre content	2	A-EaacMctt-245		3.14	21.4	IM	F2
399	Xiong et al. 2006	qNDF-Sep-03-f6	Physiological trait	Neutral detergent fibre	Fibre content	6	CDO1380	CDO1380	3.07	14.9	IM	F2
400	Xiong et al. 2006	qNDF-Sep-03-f7	Physiological trait	Neutral detergent fibre	Fibre content	7	G11.600		3.8	14.4	IM	F2
401	Xiong et al. 2006	qNDF-04-f1	Physiological trait	Neutral detergent fibre	Fibre content	1	CDO202	CDO202	4	20.1	IM	F2
402	Xiong et al. 2006	qNDF-04-f3	Physiological trait	Neutral detergent fibre	Fibre content	3	P-EaccMcac-262	BCD927	4.24	17.2	IM	F2
403	Xiong et al. 2006	qNDF-04-f5	Physiological trait	Neutral detergent fibre	Fibre content	5	E14.400		3.1	15.9	IM	F2
404	Xiong et al. 2006	qNDF-04-f7	Physiological trait	Neutral detergent fibre	Fibre content	7	CDO78	CDO78	3.17	13.7	IM	F2
405	Xiong et al. 2006	qADF-Aug-03-f1	Physiological trait	Acid detergent fibre	Fibre content	1	CDO346	CDO346	3.19	21	IM	F2
406	Xiong et al. 2006	qADF-Aug-03-f7	Physiological trait	Acid detergent fibre	Fibre content	7	BCD938	BCD938	3.03	29.5	IM	F2
407	Xiong et al. 2006	qADF-Sep-03-f1	Physiological trait	Acid detergent fibre	Fibre content	1	BCD1072	BCD1072	3.16	15.1	IM	F2
408	Xiong et al. 2006	qADF-Sep-03-f7.1	Physiological trait	Acid detergent fibre	Fibre content	7	TF69-188MFA	CDO389	3.55	14.5	IM	F2
409	Xiong et al. 2006	qADF-Sep-03-f7.2	Physiological trait	Acid detergent fibre	Fibre content	7	TF19-170	BCD782	4.98	20.4	IM	F2
410	Xiong et al. 2006	qADF-04-f1.1	Physiological trait	Acid detergent fibre	Fibre content	1	CDO278	CDO278	3.08	12	IM	F2
411	Xiong et al. 2006	qADF-04-f1.2	Physiological trait	Acid detergent fibre	Fibre content	1	CDO202	CDO202	4.78	21.4	IM	F2
412	Xiong et al. 2006	qADF-04-f3.1	Physiological trait	Acid detergent fibre	Fibre content	3	G7.450	CDO430	3.04	12.5	IM	F2
413	Xiong et al. 2006	qADF-04-f3.2	Physiological trait	Acid detergent fibre	Fibre content	3	A-EaagMcat-170	CDO328	3.36	18.3	IM	F2
414	Xiong et al. 2006	qADF-04-f7	Physiological trait	Acid detergent fibre	Fibre content	7	BCD782	BCD782	3.11	10.1	IM	F2
415	Xiong et al. 2006	qADL-Aug-03-f7	Physiological trait	Acid detergent lignin	Fibre content	7	CDO78	CDO78	3.05	13	IM	F2
416	Xiong et al. 2006	qCP-Aug-03-f1	Physiological trait	Crude protein	Protein content	1	K8.1800	BCD738, CDO346	3.81	26.8	IM	F2
417	Xiong et al. 2006	qCP-Aug-03-f2	Physiological trait	Crude protein	Protein content	2	E6.1550	BCD135	3.44	17	IM	F2
418	Xiong et al. 2006	qCP-Sep-03-f2	Physiological trait	Crude protein	Protein content	2	F9.800	CDO385, CDO395.1, CDO418	3.07	18.5	IM	F2
419	Xiong et al. 2006	qCP-Sep-03-f4	Physiological trait	Crude protein	Protein content	4	CDO795	CDO795	4.25	17.8	IM	F2
420	Xiong et al. 2006	qCP-04-f2	Physiological trait	Crude protein	Protein content	2	CDO405	CDO405	3.22	15	IM	F2
421	Xiong et al. 2006	qCP-04-f5	Physiological trait	Crude protein	Protein content	5	E14.400		3.21	18.8	IM	F2
422	Xiong et al. 2006	qNDF-Aug-03-m1	Physiological trait	Neutral detergent fibre	Fibre content	1	CDO105.2	CDO105.2	3.61	24.3	IM	F2
423	Xiong et al. 2006	qNDF-Aug-03-m2	Physiological trait	Neutral detergent fibre	Fibre content	2	BCD1184	BCD1184	3.05	17.9	IM	F2
424	Xiong et al. 2006	qNDF-Aug-03-m6	Physiological trait	Neutral detergent fibre	Fibre content	6	TF41-204MFB		4.16	41.5	IM	F2
425	Xiong et al. 2006	qNDF-Sep-03-m1	Physiological trait	Neutral detergent fibre	Fibre content	1	CDO959	CDO959	3.64	15.1	IM	F2
426	Xiong et al. 2006	qNDF-Sep-03-m6	Physiological trait	Neutral detergent fibre	Fibre content	6	TF41-204MFB		3.27	28.9	IM	F2
427	Xiong et al. 2006	qNDF-Sep-03-m7	Physiological trait	Neutral detergent fibre	Fibre content	7	A-EacgMcaa-352	CDO673	3.98	16.6	IM	F2
428	Xiong et al. 2006	qNDF-04-m1	Physiological trait	Neutral detergent fibre	Fibre content	1	TF73-240MFB	CDO312	3.3	12.4	IM	F2
429	Xiong et al. 2006	qNDF-04-m2	Physiological trait	Neutral detergent fibre	Fibre content	2	TF68-158MFB	RZ69	3.38	14.9	IM	F2
430	Xiong et al. 2006	qNDF-04-m6	Physiological trait	Neutral detergent fibre	Fibre content	6	CDO400	CDO400	3.75	15.6	IM	F2
431	Xiong et al. 2006	qNDF-04-m7	Physiological trait	Neutral detergent fibre	Fibre content	7	BCD782	BCD782	3.12	14.7	IM	F2
432	Xiong et al. 2006	qADF-Aug-03-m1	Physiological trait	Acid detergent fibre	Fibre content	1	CDO		3.67	33.3	IM	F2
433	Xiong et al. 2006	qADF-Aug-03-m6	Physiological trait	Acid detergent fibre	Fibre content	6	TF41-204MFB		4.18	47.7	IM	F2
434	Xiong et al. 2006	qADF-Sep-03-m1	Physiological trait	Acid detergent fibre	Fibre content	1	CDO959	CDO959	3.49	14.3	IM	F2
435	Xiong et al. 2006	qADF-Sep-03-m2	Physiological trait	Acid detergent fibre	Fibre content	2	RZ69	RZ69	4.27	23.1	IM	F2
436	Xiong et al. 2006	qADF-Sep-03-m7	Physiological trait	Acid detergent fibre	Fibre content	7	A-EacgMcaa-352	CDO673	3.11	11.1	IM	F2
437	Xiong et al. 2006	qADF-04-m1.1	Physiological trait	Acid detergent fibre	Fibre content	1	TF73-240MFB	CDO312	3.54	13.7	IM	F2
438	Xiong et al. 2006	qADF-04-m1.2	Physiological trait	Acid detergent fibre	Fibre content	1	TF75-256MFB	CDO278, BCD921	3.14	10.9	IM	F2
439	Xiong et al. 2006	qADF-04-m2	Physiological trait	Acid detergent fibre	Fibre content	2	RZ69	RZ69	3.05	16.3	IM	F2
440	Xiong et al. 2006	qADF-04-m6	Physiological trait	Acid detergent fibre	Fibre content	6	CDO534	CDO534	4.2	19.5	IM	F2
441	Xiong et al. 2006	qADF-04-m7	Physiological trait	Acid detergent fibre	Fibre content	7	A-EacgMcaa-277	BCD782	3.45	16.4	IM	F2
442	Xiong et al. 2006	qADL-Aug-03-m2	Physiological trait	Acid detergent lignin	Fibre content	2	TF23-180MFB		4.72	45	IM	F2
443	Xiong et al. 2006	qADL-Aug-03-m6	Physiological trait	Acid detergent lignin	Fibre content	6	TF41-204MFB		3.48	24.5	IM	F2
444	Xiong et al. 2006	qADL-Aug-03-m7	Physiological trait	Acid detergent lignin	Fibre content	7	CDO78	CDO78	3.84	15.2	IM	F2
445	Xiong et al. 2006	qADL-Sep-03-m2	Physiological trait	Acid detergent lignin	Fibre content	2	CDO667	CDO667	3.13	22.1	IM	F2
446	Xiong et al. 2006	qADL-Sep-03-m6	Physiological trait	Acid detergent lignin	Fibre content	6	TF41-204MFB		3.41	37.1	IM	F2
447	Xiong et al. 2006	qADL-Sep-03-m7	Physiological trait	Acid detergent lignin	Fibre content	7	BCD938	BCD938	3.33	18.9	IM	F2
448	Xiong et al. 2006	qADL-04-m5	Physiological trait	Acid detergent lignin	Fibre content	5	P-EagcMcat-221	CDO1338, CDO127	3.08	14.1	IM	F2
449	Xiong et al. 2006	qADL-04-m6.1	Physiological trait	Acid detergent lignin	Fibre content	6	CDO400	CDO400	3.07	11.7	IM	F2
450	Xiong et al. 2006	qADL-04-m6.2	Physiological trait	Acid detergent lignin	Fibre content	6	TF41-198		3.37	17.2	IM	F2
451	Xiong et al. 2006	qCP-Aug-03-m1	Physiological trait	Crude protein	Protein content	1	Fluorescence		5.02	22.1	IM	F2
452	Xiong et al. 2006	qCP-Aug-03-m2.1	Physiological trait	Crude protein	Protein content	2	A-EagcMcat-193	CDO1376, CDO1328	3.82	22.2	IM	F2
453	Xiong et al. 2006	qCP-Aug-03-m2.2	Physiological trait	Crude protein	Protein content	2	TF30-191MFB	BCD307, BCD1184	3.87	21.4	IM	F2
454	Xiong et al. 2006	qCP-Sep-03-m2	Physiological trait	Crude protein	Protein content	2	A-EaccMcta-376	CDO59	4.66	20.8	IM	F2
455	Xiong et al. 2006	qCP-Sep-03-m4	Physiological trait	Crude protein	Protein content	4	CDO795	CDO795	5.05	19.7	IM	F2
456	Xiong et al. 2006	qCP-Sep-03-m7	Physiological trait	Crude protein	Protein content	7	A-EagcMctg-435	BCD938	3.23	18.5	IM	F2
457	Xiong et al. 2006	qCP-04-m2	Physiological trait	Crude protein	Protein content	2	RZ395	RZ395	3.51	14.1	IM	F2
458	Xiong et al. 2006	qCP-04-m5	Physiological trait	Crude protein	Protein content	5	*K9.1800	CDO412	3.78	25.1	IM	F2
459	Sim et al. 2007	qCrownrust04_WI1_MFA2	Resistance or tolerance	Crown rust resistance	Crown rust resistance	2	BCD1184	BCD1184	3.16	13.1	MQM	2-way
460	Sim et al. 2007	qCrownrust04_WI1_MFA7	Resistance or tolerance	Crown rust resistance	Crown rust resistance	7	BCD782	BCD782	3.28	13.6	MQM	2-way
461	Sim et al. 2007	qCrownrust04_WI2_MFA2	Resistance or tolerance	Crown rust resistance	Crown rust resistance	2	BCD1184	BCD1184	2.8	11.4	MQM	2-way
462	Sim et al. 2007	qCrownrust04_WI2_MFA7	Resistance or tolerance	Crown rust resistance	Crown rust resistance	7	BCD782	BCD782	4.44	18.7	MQM	2-way
463	Sim et al. 2007	qCrownrust04_WI2_MFB3	Resistance or tolerance	Crown rust resistance	Crown rust resistance	3	RZ444	RZ444	0.005*		Krusaki-Walis	2-way
464	Sim et al. 2007	qCrownrust05_WI1_MFA2	Resistance or tolerance	Crown rust resistance	Crown rust resistance	2	BCD1184	BCD1184	3.65	15.3	MQM	2-way
465	Sim et al. 2007	qCrownrust05_WI1_MFA7	Resistance or tolerance	Crown rust resistance	Crown rust resistance	7	BCD782	BCD782	3.64	15.3	MQM	2-way
466	Sim et al. 2007	qCrownrust05_WI2_MFA7	Resistance or tolerance	Crown rust resistance	Crown rust resistance	7	BCD782	BCD782	4.02	18.1	MQM	2-way
467	Sim et al. 2007	qCrownrust04_IL_MFB3	Resistance or tolerance	Crown rust resistance	Crown rust resistance	3	BCD927	BCD927	0.005*		Krusaki-Walis	2-way
468	Sim et al. 2007	qCrownrust04_IL_MFB6	Resistance or tolerance	Crown rust resistance	Crown rust resistance	6	RZ273	RZ273	0.005*		Krusaki-Walis	2-way
469	Studer et al. 2008	qGDD04_VrnA_3	Physiological trait	Heading date	Heading date	3	LpRGA5	LpRGA5	7.8	7.5	MQM	F2
470	Studer et al. 2008	qGDD04_VrnA_4	Physiological trait	Heading date	Heading date	4	vrn-1	vrn-1	22.3	27.8	MQM	F2
471	Studer et al. 2008	qGDD04_VrnA_6	Physiological trait	Heading date	Heading date	6	B1A8		3.3	3.5	MQM	F2
472	Studer et al. 2008	qGDD04_VrnA_7	Physiological trait	Heading date	Heading date	7	vrn2_2	vrn2_2	12.9	13.7	MQM	F2
473	Studer et al. 2008	qGDD05_VrnA_3	Physiological trait	Heading date	Heading date	3	LpRGA5	LpRGA5	3.8	4.6	MQM	F2
474	Studer et al. 2008	qGDD05_VrnA_4	Physiological trait	Heading date	Heading date	4	vrn-1	vrn-1	13.1	20.3	MQM	F2
475	Studer et al. 2008	qGDD05_VrnA_7	Physiological trait	Heading date	Heading date	7	vrn2_2	vrn2_2	16.5	25.9	MQM	F2
476	Studer et al. 2008	qPH04_VrnA_2	Morphological trait	Plant height	Plant height/type	2	P15M47_159		5.3	10.4	MQM	F2
477	Studer et al. 2008	qPH04_VrnA_3	Morphological trait	Plant height	Plant height/type	3	B1A2		7.1	9.8	MQM	F2
478	Studer et al. 2008	qPH04_VrnA_7	Morphological trait	Plant height	Plant height/type	7	vrn2_2	vrn2_2	18.8	27.9	MQM	F2
479	Studer et al. 2008	qPH05_VrnA_1	Morphological trait	Plant height	Plant height/type	1	M4213		3	5.3	MQM	F2
480	Studer et al. 2008	qPH05_VrnA_3	Morphological trait	Plant height	Plant height/type	3	LpRGA5	LpRGA5	7.4	13.7	MQM	F2
481	Studer et al. 2008	qPH05_VrnA_7	Morphological trait	Plant height	Plant height/type	7	vrn2_2	vrn2_2	4.7	8.3	MQM	F2
482	Studer et al. 2008	qLPa04_VrnA_2	Morphological trait	Panicle length	Panicle/flower	2	SHOOT	SHOOT	4	7.8	MQM	F2
483	Studer et al. 2008	qLPa04_VrnA_3	Morphological trait	Panicle length	Panicle/flower	3	G04_064		6.9	10.4	MQM	F2
484	Studer et al. 2008	qLPa04_VrnA_6	Morphological trait	Panicle length	Panicle/flower	6	G01_086		5.6	8.1	MQM	F2
485	Studer et al. 2008	qLPa04_VrnA_7	Morphological trait	Panicle length	Panicle/flower	7	P15M48_261		10	15.3	MQM	F2
486	Studer et al. 2008	qLPa05_VrnA_1	Morphological trait	Panicle length	Panicle/flower	1	PR25		2.5	3	MQM	F2
487	Studer et al. 2008	qLPa05_VrnA_2_a	Morphological trait	Panicle length	Panicle/flower	2	LpRGA6	LpRGA6	3.5	4.5	MQM	F2
488	Studer et al. 2008	qLPa05_VrnA_2_b	Morphological trait	Panicle length	Panicle/flower	2	SHOOT	SHOOT	7.8	14.4	MQM	F2
489	Studer et al. 2008	qLPa05_VrnA_3	Morphological trait	Panicle length	Panicle/flower	3	LpRGA4	LpRGA4	3.2	5.6	MQM	F2
490	Studer et al. 2008	qLPa05_VrnA_4	Morphological trait	Panicle length	Panicle/flower	4	G05_139		4.5	5.4	MQM	F2
491	Studer et al. 2008	qLPa05_VrnA_5	Morphological trait	Panicle length	Panicle/flower	5	P15M47_174		5.5	10.5	MQM	F2
492	Studer et al. 2008	qLPa05_VrnA_7	Morphological trait	Panicle length	Panicle/flower	7	vrn2_2	vrn2_2	9.6	13.1	MQM	F2
493	Studer et al. 2008	qNPa04_VrnA_1	Morphological trait	Number of panicle per plant	Panicle/flower	1	DLF27		3.7	10.8	MQM	F2
494	Studer et al. 2008	qNPa04_VrnA_3	Morphological trait	Number of panicle per plant	Panicle/flower	3	P15M49_188		3.3	4.3	MQM	F2
495	Studer et al. 2008	qNPa04_VrnA_5	Morphological trait	Number of panicle per plant	Panicle/flower	5	G05_044		3.7	4.7	MQM	F2
496	Studer et al. 2008	qNPa04_VrnA_6_a	Morphological trait	Number of panicle per plant	Panicle/flower	6	P16M47_241		4.2	7.9	MQM	F2
497	Studer et al. 2008	qNPa04_VrnA_6_b	Morphological trait	Number of panicle per plant	Panicle/flower	6	P16M47_150		3.7	13	MQM	F2
498	Studer et al. 2008	qNPa04_VrnA_7	Morphological trait	Number of panicle per plant	Panicle/flower	7	P15M48_159		3.7	4.3	MQM	F2
499	Studer et al. 2008	qFLL04_VrnA_2	Morphological trait	Flag leaf length	Leaf/pseudostem	2	G02_049		7.6	11.1	MQM	F2
500	Studer et al. 2008	qFLL04_VrnA_4_a	Morphological trait	Flag leaf length	Leaf/pseudostem	4	G05_015		9.4	13.4	MQM	F2
501	Studer et al. 2008	qFLL04_VrnA_4_b	Morphological trait	Flag leaf length	Leaf/pseudostem	4	vrn-1	vrn-1	8.4	11.8	MQM	F2
502	Studer et al. 2008	qFLL04_VrnA_6	Morphological trait	Flag leaf length	Leaf/pseudostem	6	P16M47_241		8	16.7	MQM	F2
503	Studer et al. 2008	qFLW05_VrnA_1	Morphological trait	Flag leaf width	Leaf/pseudostem	1	DLF027		2.8	3.7	MQM	F2
504	Studer et al. 2008	qFLW05_VrnA_4	Morphological trait	Flag leaf width	Leaf/pseudostem	4	vrn-1	vrn-1	3.7	6.5	MQM	F2
505	Studer et al. 2008	qFLW05_VrnA_5	Morphological trait	Flag leaf width	Leaf/pseudostem	5	G05_044		10.5	21.7	MQM	F2
506	Studer et al. 2008	qFLW05_VrnA_7	Morphological trait	Flag leaf width	Leaf/pseudostem	7	P15M48_152		3.8	7	MQM	F2
507	Studer et al. 2008	qSYPa04_VrnA_1	Physiological trait	Seed yield per panicle	Fertility	1	PRE		22.7	41.3	MQM	F2
508	Studer et al. 2008	qSYPa04_VrnA_2	Physiological trait	Seed yield per panicle	Fertility	2	LpRGA7	LpRGA7	2.91	18	MQM	F2
509	Studer et al. 2008	qSYP04_VrnA_1	Physiological trait	Seed yield per plant	Fertility	1	PRE		12.3	24.6	MQM	F2
510	Studer et al. 2008	qSYP04_VrnA_2	Physiological trait	Seed yield per plant	Fertility	2	LpRGA7	LpRGA7	6.7	32.8	MQM	F2
511	Jensen et al. 2005	qGDD03_VrnA_2_a	Physiological trait	Heading date	Heading date	2	B3-D12	B3-D12 (AJ872251)	7.23	18.6	MQM	F2
512	Jensen et al. 2005	qGDD03_VrnA_2_b	Physiological trait	Heading date	Heading date	2	P16M47_178		5.67	16	MQM	F2
513	Jensen et al. 2005	qGDD03_VrnA_4	Physiological trait	Heading date	Heading date	4	Vrn-1	vrn-1	17.19	28	MQM	F2
514	Jensen et al. 2005	qGDD03_VrnA_6	Physiological trait	Heading date	Heading date	6	B1-A8		4.11	5.4	MQM	F2
515	Jensen et al. 2005	qGDD03_VrnA_7	Physiological trait	Heading date	Heading date	7	LpSSR115		10.29	12.9	MQM	F2
516	Turner et al. 2006	qLeafPFSpr_WSC_6	Physiological trait	Polymeric fructan	Carbohydrate content	6	RZ87, Alkinv.1/4	RZ87	7.2	16.3	MQM	F2
517	Turner et al. 2006	qLeafCSpr_WSC_6	Physiological trait	Total water-soluble carbohydrate	Carbohydrate content	6	RZ87, Alkinv.1/4	RZ87	5.8	15	MQM	F2
518	Turner et al. 2006	qLeafOFAut_WSC_6	Physiological trait	Oligofructan	Carbohydrate content	6	rv1423, E39M4908	CDO395	24.4	59	MQM	F2
519	Turner et al. 2006	qLeafPFAut_WSC_6	Physiological trait	Polymeric fructan	Carbohydrate content	6	CDO395, E39M4908	CDO395	22.5	43.2	MQM	F2
520	Turner et al. 2006	qLeafSAut_WSC_2	Physiological trait	Sucrose	Carbohydrate content	2	E39M4906, rv1154	BCD855	12.4	24.4	MQM	F2
521	Turner et al. 2006	qLeafGAut_WSC_2	Physiological trait	Glucose	Carbohydrate content	2	R3349, Fp12.2	BCD855-CDO59	8.6	16.1	MQM	F2
522	Turner et al. 2006	qLeafGAut_WSC_6	Physiological trait	Glucose	Carbohydrate content	6	B6104, rv0307	CDO718	6.1	14.7	MQM	F2
523	Turner et al. 2006	qLeafFAut_WSC_6	Physiological trait	Fructose	Carbohydrate content	6	B6104, rv0307	CDO718	5.1	12.4	MQM	F2
524	Turner et al. 2006	qLeafPFAut_WSC_6	Physiological trait	Total water-soluble carbohydrate	Carbohydrate content	6	CDO395, E39M4908	CDO395	15.9	38.7	MQM	F2
525	Turner et al. 2006	qTillPFSpr_WSC_1	Physiological trait	Polymeric fructan	Carbohydrate content	1	rv0659, rv0033		9.9	21	MQM	F2
526	Turner et al. 2006	qTillGSpr_WSC_5	Physiological trait	Glucose	Carbohydrate content	5	GSY60.2, rv0814	cdo1380.2, cdo127	6.5	14.9	MQM	F2
527	Turner et al. 2006	qTillCSpr_WSC_1	Physiological trait	Total water-soluble carbohydrate	Carbohydrate content	1	rv0659, rv0033		7	16.2	MQM	F2
528	Turner et al. 2006	qTillPFAut_WSC_1_a	Physiological trait	Polymeric fructan	Carbohydrate content	1	rv0913, rv1391	PGI	3.5	8.2	MQM	F2
529	Turner et al. 2006	qTillPFAut_WSC_1_b	Physiological trait	Polymeric fructan	Carbohydrate content	1	E42M3308, 02ga1		3.7	8.9	MQM	F2
530	Muylle et al. 2005	QTL1_SB2xTC1	Resistance or tolerance	Crown rust resistance	Crown rust resistance	2	E-ACG-M-GGC-22		5.81	2.6	MQM	2-way
531	Muylle et al. 2005	QTL2_SB2xTC1	Resistance or tolerance	Crown rust resistance	Crown rust resistance	1	H-TGG-M-CAT-R1		30.76	24.9	MQM	2-way
532	Muylle et al. 2005	QTL3_SB2xTC1	Resistance or tolerance	Crown rust resistance	Crown rust resistance	2	H-TAC-M-GAT-075		6.35	5.5	MQM	2-way
533	Muylle et al. 2005	QTL4_SB2xTC1	Resistance or tolerance	Crown rust resistance	Crown rust resistance	1	E-AAC-M-CAC-085		7.37	12.5	MQM	2-way
534	Armstead et al. 2004	qHD_PxA_2	Physiological trait	Heading date	Heading date	2	B6016	CDO1417	5.9	5.6	MQM	F2
535	Armstead et al. 2004	qHD_PxA_4	Physiological trait	Heading date	Heading date	4	CDO795	CDO795	3.5	1	MQM	F2
536	Armstead et al. 2004	qHD_PxA_7_a	Physiological trait	Heading date	Heading date	7	C764	C764(LOC_Os06g06030)	52	44	MQM	F2
537	Armstead et al. 2004	qHD_PxA_7_b	Physiological trait	Heading date	Heading date	7	LTCOa	LTCOa	4	2	MQM	F2
538	Curley et al. 2005	qGLSGG9mc_MFB_3	Resistance or tolerance	Grey leaf spot resistance	Grey leaf spot resistance	3	CDO460	CDO460	7.4	20.1	MQM	2-way
539	Curley et al. 2005	qGLSGG9gc_1_MFA_6	Resistance or tolerance	Grey leaf spot resistance	Grey leaf spot resistance	6	C19.390	RZ273	3.45	9.5	MQM	2-way
540	Curley et al. 2005	qGLSGG9gc_1_MFB_3	Resistance or tolerance	Grey leaf spot resistance	Grey leaf spot resistance	3	CDO460	CDO460	11.24	28.9	MQM	2-way
541	Curley et al. 2005	qGLSGG9gc_2_MFA_6	Resistance or tolerance	Grey leaf spot resistance	Grey leaf spot resistance	6	C19.390	RZ273	3.37	9.2	MQM	2-way
542	Curley et al. 2005	qGLSGG9gc_2_MFB_3	Resistance or tolerance	Grey leaf spot resistance	Grey leaf spot resistance	3	CDO460	CDO460	14.74	37.2	MQM	2-way
543	Curley et al. 2005	qGLS6082gc_MFA_2	Resistance or tolerance	Grey leaf spot resistance	Grey leaf spot resistance	2	E8.575		3.17	8.9	MQM	2-way
544	Curley et al. 2005	qGLS6082gc_MFB_4	Resistance or tolerance	Grey leaf spot resistance	Grey leaf spot resistance	4	E3.650	CDO844-CDO795	3.22	9.9	IM	2-way
545	Armstead et al. 2008	qSS_WSC_4	Physiological trait	Seed set	Fertility	4	RYE12-PSR922	PSR922	12.8	34.5	MQM	F2
546	Armstead et al. 2008	qSS_WSC_7	Physiological trait	Seed set	Fertility	7	Hd3a	Hd3a	7.7	17	MQM	F2
547	Armstead et al. 2008	qSS_C3_7	Physiological trait	Seed set	Fertility	7	Hd3a	Hd3a	6	21	MQM	1way
548	Armstead et al. 2008	qHD_WSC_4	Physiological trait	Heading date	Heading date	4	rv0380		4.7a	2.2	MQM	F2
549	Armstead et al. 2008	qHD_C3_4	Physiological trait	Heading date	Heading date	4	CDO795	CDO795	4.9	13.6	MQM	1way
550	Armstead et al. 2008	qHD_WSC_7_a	Physiological trait	Heading date	Heading date	7	C764-Hd3a	C764(LOC_Os06g06030), Hd3a	48	43	MQM	F2
551	Armstead et al. 2008	qHD_WSC_7_b	Physiological trait	Heading date	Heading date	7	E41M5701-LtCOb	LtCOb	9.2	4.8	MQM	F2
552	Armstead et al. 2008	qHD_C3_7	Physiological trait	Heading date	Heading date	7	Hd3a-06g11020	Hd3a-06g11020	6.6	20	MQM	1way
553	Armstead et al. 2008	qLL_WSC_7	Morphological trait	Leaf length	Leaf/pseudostem	7	Hd3a	Hd3a	5.4	10	MQM	F2
554	Armstead et al. 2008	qLL_C3_7	Morphological trait	Leaf length	Leaf/pseudostem	7	Hd3a	Hd3a	3.1	19.4	MQM	1way
555	Armstead et al. 2008	qLW_WSC_7_a	Morphological trait	Leaf width	Leaf/pseudostem	7	Hd3a	Hd3a	3.5	5.4	MQM	F2
556	Armstead et al. 2008	qLW_WSC_7_b	Morphological trait	Leaf width	Leaf/pseudostem	7	06g11020-S2539	06g11020	2.8	4.2	MQM	F2
557	Armstead et al. 2008	qPV_WSC_4_a	Physiological trait	Pollen viability	Other Physiological	4	RYE12-PSR922	PSR922	3.1	7.6	MQM	F2
558	Armstead et al. 2008	qPV_WSC_4_b	Physiological trait	Pollen viability	Other Physiological	4	R2702B-CDO938	CDO938	2.8	4.9	MQM	F2
559	Armstead et al. 2008	qAD_WSC_4_a	Morphological trait	Anther dehiscence	Panicle/flower	4	RV0454		2.3	4.5	MQM	F2
560	Armstead et al. 2008	qAD_WSC_4_b	Morphological trait	Anther dehiscence	Panicle/flower	4	R2702B-CDO938	CDO938	6.9	14.6	MQM	F2
