# Supplementary material for: Quantitative Trait Locus (QTL) meta-analysis and comparative genomics for candidate gene prediction in perennial ryegrass (Lolium perenne L.)
Source: BMC Genet. 2012 Nov 8;13:101. doi: 10.1186/1471-2156-13-101 (PMC3532372; doi:10.1186/1471-2156-13-101)
Supplement: Additional file 2 — Nomenclature of prefixes denoting classes of DNA-based marker. [file 1471-2156-13-101-S2.xls]

## Sheet: Supplementary Table S2
Additional File 2
Prefix	Species of origin
BCD	Barley
CDO	Oat
Lp	Perennial ryegrass
PSR	Wheat
RZ	Rice
